# Supplementary material for: Large language models generating synthetic clinical datasets: a feasibility and comparative analysis with real-world perioperative data
Source: Front Artif Intell. 2025 Feb 5;8:1533508. doi: 10.3389/frai.2025.1533508 (PMC11836953; doi:10.3389/frai.2025.1533508)
Supplement: Supplementary file 1 [file Data_Sheet_1.XLSX]

## Sheet: Sheet1
Case ID	Operation time (hours)	Post-operative length of stay (hours)	Age (years)	Height (cm)	Weight (kg)	Biological sex	ASA physical status classification	Operation type	Preoperative hypertension	Preoperative diabetes	Intraoperative transfusion	BMI
1	5.1	129.3	71	181	81	F	4	thyroid	1	1	1	24.7
2	11.5	296.1	61	150	139	F	1	transplantation	0	1	1	61.8
3	9.1	28.1	24	198	137	F	2	minor resection	0	1	0	34.9
4	7.6	52.9	18	184	85	M	5	biliary/pancreas	1	0	1	25.1
5	2.7	27.2	80	168	64	M	5	stomach	1	0	1	22.7
6	2.7	192.2	56	161	111	F	1	thyroid	0	1	0	42.8
7	1.6	27.7	36	189	131	M	3	stomach	1	0	1	36.7
8	10.5	252.9	48	189	84	F	5	biliary/pancreas	1	1	0	23.5
9	7.6	159.4	41	196	129	F	2	minor resection	0	0	1	33.6
10	8.8	163.8	86	192	121	M	4	thyroid	1	1	1	32.8
11	1.2	173.7	82	169	52	F	3	thyroid	1	0	0	18.2
12	11.7	61.2	50	182	49	F	4	others	1	0	1	14.8
13	10.2	68.9	76	178	69	M	3	others	0	0	0	21.8
14	3.3	103.8	50	165	83	F	2	hepatic	0	0	0	30.5
15	3	182.9	49	163	81	F	4	others	0	0	0	30.5
16	3	72.5	76	156	149	M	2	transplantation	1	0	1	61.2
17	4.3	45.5	58	155	49	M	4	major resection	1	0	1	20.4
18	6.8	291.4	29	170	52	F	3	vascular	0	0	0	18
19	5.8	18.3	28	185	48	M	2	transplantation	1	1	0	14
20	4.2	243.2	36	171	85	M	3	major resection	0	1	0	29.1
21	7.7	239	71	189	104	M	3	biliary/pancreas	0	1	1	29.1
22	2.5	97.6	74	168	98	M	4	breast	1	1	0	34.7
23	4.2	51.1	59	174	66	M	4	thyroid	0	1	1	21.8
24	5	53.9	88	152	122	M	2	breast	1	1	0	52.8
25	6	212.9	48	185	63	F	5	transplantation	1	0	1	18.4
26	9.6	197.1	69	194	121	F	1	vascular	1	0	1	32.2
27	3.2	237.4	19	183	143	M	4	breast	0	0	1	42.7
28	6.7	282	55	160	112	M	3	thyroid	1	1	1	43.7
29	7.5	211.3	49	197	77	M	1	colorectal	1	0	1	19.8
30	1.5	56.9	27	191	66	F	2	breast	1	0	1	18.1
31	7.7	82.1	25	196	109	F	1	others	1	0	0	28.4
32	2.9	254.6	37	176	55	F	1	thyroid	0	0	0	17.8
33	1.7	72.3	37	191	60	F	5	vascular	0	1	0	16.4
34	11.4	32.9	26	151	112	M	5	minor resection	1	0	1	49.1
35	11.6	214.5	89	155	137	M	1	others	1	0	1	57
36	9.9	127.9	32	195	147	M	5	colorectal	0	1	1	38.7
37	4.4	277	80	151	88	M	5	vascular	1	1	0	38.6
38	2.1	199.3	38	191	146	M	1	colorectal	1	1	1	40
39	8.5	38	22	166	132	F	4	stomach	0	0	0	47.9
40	5.8	285	52	189	53	M	5	others	0	0	0	14.8
41	2.3	86.5	85	197	116	F	1	major resection	1	0	0	29.9
42	6.4	109.1	65	163	122	M	4	minor resection	0	1	1	45.9
43	1.4	127.9	79	159	123	M	5	thyroid	0	0	0	48.7
44	11	26.8	52	194	106	F	1	colorectal	1	1	0	28.2
45	3.8	155	87	182	130	F	5	colorectal	1	1	1	39.2
46	8.3	47.5	38	191	145	M	4	vascular	0	1	0	39.7
47	4.4	127.5	56	161	59	F	1	minor resection	1	0	0	22.8
48	6.7	113	51	181	50	F	4	vascular	1	1	0	15.3
49	7	234.6	32	198	45	F	3	stomach	0	1	1	11.5
50	3	243.3	23	173	64	M	2	major resection	1	0	1	21.4
51	11.7	56.2	83	163	149	M	3	biliary/pancreas	0	1	1	56.1
52	9.5	117.6	73	154	80	M	5	colorectal	0	1	1	33.7
53	11.3	119.5	66	154	46	F	4	stomach	1	0	0	19.4
54	10.8	55.6	18	196	114	F	1	hepatic	0	0	1	29.7
55	7.6	242	82	181	46	M	4	thyroid	1	1	1	14
56	11.1	215.7	45	194	47	M	5	minor resection	1	1	0	12.5
57	2	66.8	37	198	51	F	1	transplantation	1	0	0	13
58	3.2	117.6	65	182	128	M	3	hepatic	1	1	1	38.6
59	1.5	42.5	89	195	108	M	4	hepatic	0	1	0	28.4
60	4.6	192.9	82	153	85	F	2	transplantation	1	1	0	36.3
61	5.3	47	68	179	98	F	5	major resection	0	1	1	30.6
62	4	295.9	60	190	85	M	5	others	1	0	1	23.5
63	10.1	236.8	66	166	49	F	4	others	1	1	0	17.8
64	4.9	124.4	42	152	133	F	3	transplantation	0	1	0	57.6
65	4.1	178.6	58	162	146	M	3	others	0	0	1	55.6
66	7	274.5	88	193	126	F	2	major resection	1	1	1	33.8
67	2.6	171.6	81	197	107	F	2	thyroid	0	1	1	27.6
68	9.8	62.3	78	185	45	M	4	breast	0	1	0	13.1
69	1.8	121.1	29	167	69	F	1	stomach	0	1	0	24.7
70	11.9	254.8	86	172	125	F	3	transplantation	1	0	0	42.3
71	9.5	197.5	31	184	90	M	1	stomach	1	0	1	26.6
72	3.2	199.4	51	198	59	F	1	colorectal	1	1	1	15
73	1.1	261.6	65	182	113	M	4	major resection	0	0	1	34.1
74	10	269.5	78	185	61	M	2	stomach	1	0	1	17.8
75	8.8	276.9	52	166	65	F	1	transplantation	1	0	1	23.6
76	9	39.3	82	188	97	M	4	thyroid	0	1	0	27.4
77	9.5	168.7	76	183	99	M	2	others	1	1	0	29.6
78	1.8	225.3	53	161	131	F	1	hepatic	1	0	0	50.5
79	4.9	230	36	154	54	M	1	hepatic	1	0	0	22.8
80	2.3	186.7	59	197	125	M	2	colorectal	0	0	0	32.2
81	10.5	60	86	189	101	F	2	vascular	0	0	0	28.3
82	7.9	241.7	36	176	109	M	5	stomach	1	0	1	35.2
83	4.6	219.4	56	189	81	M	5	minor resection	1	0	1	22.7
84	1.7	36.8	86	162	51	F	4	transplantation	0	0	1	19.4
85	4.4	145.6	69	175	120	F	4	minor resection	0	1	1	39.2
86	4.6	62.1	29	163	84	M	3	transplantation	0	1	0	31.6
87	9	109.2	64	181	94	M	5	transplantation	1	1	0	28.7
88	8	17.2	53	160	45	M	2	thyroid	1	1	0	17.6
89	10.8	127.3	80	187	64	F	5	vascular	0	0	1	18.3
90	6.2	170.4	68	165	75	M	4	colorectal	0	1	1	27.5
91	2.3	190.4	60	171	112	F	4	hepatic	1	0	1	38.3
92	8.8	203.1	51	196	134	M	4	colorectal	0	1	0	34.9
93	9.4	252.9	66	165	56	M	2	colorectal	1	1	0	20.6
94	7.2	74.1	35	162	66	F	1	biliary/pancreas	0	0	1	25.1
95	9.5	46.7	78	161	45	M	4	transplantation	1	0	1	17.4
96	6.4	257.2	74	167	45	F	5	minor resection	0	1	1	16.1
97	6.8	57.1	22	178	47	F	1	thyroid	1	1	1	14.8
98	5.7	292.7	41	167	120	M	5	major resection	0	1	1	43
99	1.3	254.7	81	195	65	M	4	transplantation	1	1	1	17.1
100	2.2	156.3	76	151	57	F	2	breast	1	1	0	25
101	1.3	294.6	55	151	105	F	1	transplantation	1	0	1	46.1
102	8	40	50	152	57	F	1	hepatic	0	0	0	24.7
103	4.5	99.3	27	178	149	M	4	minor resection	1	0	0	47
104	6.6	195.8	54	157	126	M	4	others	1	0	1	51.1
105	11	112.8	28	160	77	M	4	others	1	0	0	30.1
106	3.7	279.4	41	161	50	M	3	hepatic	0	0	1	19.3
107	5.5	30.9	88	181	69	F	2	transplantation	0	1	1	21.1
108	9.3	170.2	38	153	67	F	2	transplantation	0	0	1	28.6
109	3.5	182.2	37	158	132	F	4	major resection	1	1	1	52.9
110	1.8	200	27	173	145	M	3	hepatic	0	1	0	48.4
111	4.2	85.6	64	198	70	M	4	transplantation	1	1	0	17.9
112	2.8	117	64	165	48	M	4	minor resection	0	1	1	17.6
113	11.2	255	32	166	146	F	2	vascular	0	1	0	53
114	9.9	68.1	61	196	79	F	3	others	0	1	1	20.6
115	8	250.1	79	171	119	F	2	breast	1	1	1	40.7
116	10.6	174	23	156	144	F	4	transplantation	1	1	1	59.2
117	9.8	231.5	83	159	69	M	5	colorectal	0	0	1	27.3
118	3.1	217.5	21	178	64	M	1	vascular	0	0	1	20.2
119	10.8	71.8	40	185	45	M	4	stomach	1	1	0	13.1
120	6.9	175.8	30	173	138	F	3	others	1	1	0	46.1
121	9.9	261.9	48	195	112	F	5	biliary/pancreas	1	0	0	29.5
122	10.9	136.4	33	163	67	F	3	hepatic	1	1	1	25.2
123	4.5	290.4	58	163	143	F	4	major resection	0	0	1	53.8
124	2.2	142.2	18	174	66	M	4	colorectal	0	1	0	21.8
125	3.5	53.1	29	195	139	M	1	hepatic	0	1	0	36.6
126	5.7	124.2	73	171	106	F	3	transplantation	1	1	1	36.3
127	10	286.1	67	199	45	M	5	transplantation	1	1	1	11.4
128	10.5	104.1	37	196	103	F	1	transplantation	0	1	1	26.8
129	1.1	262	83	172	112	F	3	others	0	0	1	37.9
130	6.6	265.8	53	181	63	F	4	stomach	0	1	0	19.2
131	5.6	112.9	55	175	74	F	1	thyroid	0	1	0	24.2
132	3.4	36	39	176	45	F	4	breast	0	0	1	14.5
133	2.3	220.7	78	194	92	M	2	hepatic	1	1	0	24.4
134	4.7	101.7	67	161	63	M	2	biliary/pancreas	0	0	0	24.3
135	11.4	237.5	76	168	96	M	1	colorectal	1	0	1	34
136	4.6	139.5	37	168	129	M	1	stomach	1	0	0	45.7
137	6.7	151.8	53	183	66	M	3	others	1	1	1	19.7
138	8.7	236	32	181	94	M	5	stomach	0	0	0	28.7
139	5	122.1	79	178	110	F	5	vascular	1	1	1	34.7
140	11.7	139.6	20	170	50	F	2	minor resection	0	1	1	17.3
141	11.6	120.3	22	184	108	M	2	major resection	0	1	0	31.9
142	3.8	117.8	73	191	65	F	2	transplantation	1	0	1	17.8
143	6.5	163.5	48	154	141	F	4	thyroid	0	0	1	59.5
144	4.3	244.9	52	161	63	F	5	major resection	1	1	1	24.3
145	4.1	116.2	88	156	135	M	1	thyroid	0	1	1	55.5
146	1.4	163	87	190	81	M	2	hepatic	0	0	0	22.4
147	7.7	205.2	43	151	107	M	3	major resection	1	1	1	46.9
148	6.5	89.6	18	174	73	F	1	biliary/pancreas	1	0	0	24.1
149	1.6	91.9	24	159	104	M	1	minor resection	0	1	0	41.1
150	4.1	280.8	53	187	136	M	1	colorectal	1	0	0	38.9
151	11	220.4	42	193	78	M	5	vascular	1	0	1	20.9
152	3.6	178.2	76	155	45	F	2	transplantation	0	0	0	18.7
153	2.6	198.5	78	176	92	M	3	breast	1	0	1	29.7
154	6.4	20.4	46	184	133	M	4	minor resection	1	1	1	39.3
155	11.8	190	35	159	65	M	3	biliary/pancreas	0	0	1	25.7
156	3.7	158.7	58	158	78	F	3	thyroid	1	1	0	31.2
157	8.4	169.2	36	169	70	M	3	major resection	0	0	1	24.5
158	9.4	115.5	21	186	80	M	4	others	1	0	0	23.1
159	3.6	35.5	82	184	143	F	3	vascular	0	1	1	42.2
160	9	67.7	58	186	67	M	3	transplantation	1	0	1	19.4
161	5	285.8	32	189	125	M	2	thyroid	0	1	0	35
162	8	129.7	71	157	91	M	2	thyroid	0	1	1	36.9
163	8	146.4	81	195	120	M	2	others	0	0	1	31.6
164	6.9	27.2	89	180	88	F	1	hepatic	1	1	0	27.2
165	2	22.8	32	198	64	F	3	hepatic	0	1	0	16.3
166	10.2	218.5	67	192	147	F	5	others	0	0	0	39.9
167	4.5	167	39	165	71	M	5	stomach	1	1	0	26.1
168	3.1	158.5	35	177	105	M	5	others	0	1	0	33.5
169	1.4	82	19	155	81	M	4	vascular	0	0	1	33.7
170	7.5	226.5	53	181	128	M	2	transplantation	0	1	1	39.1
171	8.5	60.5	37	177	96	F	2	hepatic	0	0	0	30.6
172	1.2	66.7	33	160	119	M	2	hepatic	1	1	0	46.5
173	6.6	144.7	84	191	136	F	4	stomach	1	0	1	37.3
174	3.5	94.4	47	172	106	M	3	thyroid	1	1	0	35.8
175	8.1	83.3	72	179	110	M	1	others	0	1	1	34.3
176	2.9	197.8	83	158	68	F	2	colorectal	1	0	0	27.2
177	8.6	199.5	43	177	124	M	3	transplantation	0	1	1	39.6
178	5.3	249.5	74	173	56	M	5	biliary/pancreas	0	0	1	18.7
179	11.3	132.3	86	177	60	M	1	major resection	1	1	0	19.2
180	2.5	33	19	173	80	M	5	minor resection	0	0	0	26.7
181	4.8	90.8	73	164	46	F	3	vascular	0	0	1	17.1
182	2.2	294.2	79	188	133	M	3	thyroid	1	1	1	37.6
183	11.2	183.7	51	199	106	F	5	major resection	1	0	0	26.8
184	10.7	216.4	73	182	108	F	1	biliary/pancreas	0	0	0	32.6
185	3.8	14.1	72	196	73	M	5	vascular	0	1	1	19
186	8.3	161.2	37	183	136	M	5	vascular	0	1	1	40.6
187	10	22.8	67	171	118	F	5	hepatic	0	0	1	40.4
188	7.1	175.9	42	178	131	F	1	breast	1	0	0	41.3
189	6.8	277.2	42	183	140	M	4	hepatic	1	0	0	41.8
190	3.7	290.9	70	191	75	M	1	others	0	1	0	20.6
191	2	167.7	31	196	127	F	5	thyroid	1	0	0	33.1
192	10.9	144	77	159	59	M	2	colorectal	0	0	0	23.3
193	10.9	284.2	60	194	99	M	2	colorectal	1	0	1	26.3
194	8	206	79	179	77	F	3	vascular	1	1	1	24
195	4.7	30.7	86	160	125	M	4	hepatic	0	0	0	48.8
196	4.8	146.1	80	183	96	F	3	others	1	0	1	28.7
197	9	81.2	19	170	144	M	3	minor resection	0	1	1	49.8
198	10.9	147.3	71	162	64	F	2	major resection	1	0	1	24.4
199	10.8	143.2	33	174	117	F	1	hepatic	1	1	1	38.6
200	9.6	179.7	72	170	82	F	3	stomach	0	0	1	28.4
201	8.1	114.7	60	150	47	F	3	hepatic	1	1	0	20.9
202	1.9	59.3	78	154	98	F	4	colorectal	1	1	1	41.3
203	2.8	157.1	55	171	110	M	2	others	0	0	0	37.6
204	10.9	251.1	62	156	62	M	1	breast	1	0	0	25.5
205	7.7	203.2	68	162	131	F	4	hepatic	1	1	1	49.9
206	1.1	109.4	59	194	127	F	1	stomach	0	1	1	33.7
207	2.1	281.4	41	172	51	F	1	hepatic	0	0	1	17.2
208	8.3	274.7	47	170	79	F	3	transplantation	1	0	1	27.3
209	1.1	72.3	54	155	128	F	4	others	1	1	0	53.3
210	2.8	23.4	70	169	128	M	3	breast	0	0	1	44.8
211	7	225.5	80	161	127	F	5	vascular	0	0	0	49
212	8.6	250.4	28	189	149	M	1	major resection	1	0	0	41.7
213	8.2	290.7	40	158	124	F	4	hepatic	1	0	1	49.7
214	3.5	268.3	67	199	146	F	2	thyroid	0	1	0	36.9
215	8.8	185	72	177	129	M	3	others	1	0	0	41.2
216	3.6	164.7	72	160	137	F	5	thyroid	1	0	0	53.5
217	4.6	20	21	181	104	F	5	vascular	0	1	1	31.7
218	9.2	83	71	160	146	M	5	transplantation	1	1	0	57
219	8.1	144.4	78	173	68	M	3	others	1	0	1	22.7
220	10.3	193	22	164	145	F	2	breast	0	0	0	53.9
221	8.2	172.5	35	190	137	M	4	breast	1	1	0	38
222	7.3	225.9	61	184	139	F	1	breast	1	0	1	41.1
223	2	92.6	48	166	83	M	2	major resection	0	1	0	30.1
224	5	174.7	38	174	56	F	3	biliary/pancreas	0	0	1	18.5
225	3.9	37.4	64	198	138	M	4	others	0	0	0	35.2
226	3.7	131.1	47	184	97	F	1	breast	1	0	0	28.7
227	11.7	228	72	168	108	M	4	hepatic	1	0	1	38.3
228	5.3	211.7	85	190	48	M	1	thyroid	1	0	0	13.3
229	10.8	297.3	86	180	138	F	1	stomach	1	0	1	42.6
230	7.9	92	58	166	49	F	5	transplantation	0	1	0	17.8
231	9.7	155.5	62	199	60	F	3	breast	0	0	1	15.2
232	6.5	106.9	47	172	71	M	2	hepatic	0	0	0	24
233	7.3	138.9	62	196	48	F	5	hepatic	1	0	1	12.5
234	6.4	258.8	62	150	116	F	5	breast	0	0	1	51.6
235	3.1	209.1	62	159	92	M	4	breast	1	1	1	36.4
236	8.9	266.1	72	157	52	M	1	major resection	1	1	0	21.1
237	4.1	70.6	76	191	125	F	1	vascular	1	0	1	34.3
238	1.3	263.5	22	175	90	F	4	hepatic	0	0	0	29.4
239	8.1	29.2	49	183	88	M	3	stomach	1	1	1	26.3
240	2.9	267.9	23	168	111	M	1	hepatic	1	0	1	39.3
241	11.3	106.8	43	163	135	F	5	stomach	0	0	1	50.8
242	11.5	102.6	54	157	96	M	5	major resection	0	1	0	38.9
243	11.1	159.5	30	150	78	M	1	biliary/pancreas	1	1	1	34.7
244	5.1	282.9	86	197	106	F	1	thyroid	1	0	0	27.3
245	1.2	25.8	42	174	65	F	3	stomach	1	0	1	21.5
246	11.2	113.4	30	173	68	F	1	biliary/pancreas	0	1	1	22.7
247	5.7	258.7	37	196	88	M	3	colorectal	0	1	1	22.9
248	11.6	126.1	89	169	85	F	5	colorectal	0	0	0	29.8
249	11.6	69.4	77	179	73	M	3	major resection	0	0	1	22.8
250	10.4	134.3	38	154	147	M	1	others	0	1	0	62
251	4.2	123	78	152	50	M	2	biliary/pancreas	1	0	1	21.6
252	5.2	275.6	43	181	100	M	1	biliary/pancreas	1	1	0	30.5
253	10.4	231.4	71	166	58	F	2	transplantation	1	1	0	21
254	4.5	157.5	59	191	94	M	5	minor resection	1	1	1	25.8
255	2.9	296.7	28	154	122	F	4	major resection	0	0	1	51.4
256	7.1	146	54	160	145	M	5	colorectal	0	1	0	56.6
257	11.3	28.8	28	187	96	M	5	colorectal	1	1	0	27.5
258	8.7	87.5	44	153	132	F	5	hepatic	1	0	0	56.4
259	7.3	137.6	51	188	121	F	3	vascular	0	1	1	34.2
260	2.1	57.2	55	168	45	F	5	transplantation	1	1	0	15.9
261	7.8	284.9	78	188	56	F	4	breast	1	0	1	15.8
262	11.9	232.9	70	195	68	F	1	thyroid	0	1	1	17.9
263	2.5	89.3	82	198	81	F	2	hepatic	1	0	0	20.7
264	6.7	182.2	20	172	128	M	5	transplantation	0	0	0	43.3
265	10.7	219.8	84	166	114	F	2	colorectal	1	1	0	41.4
266	9.1	283.1	45	162	120	M	5	transplantation	1	1	0	45.7
267	8.7	265.9	31	176	129	M	3	vascular	1	1	0	41.6
268	8.7	160.4	69	150	47	F	2	others	0	1	0	20.9
269	5	235.1	47	151	71	M	5	thyroid	0	1	0	31.1
270	4.2	173.9	75	167	97	M	5	breast	0	0	1	34.8
271	9.9	171.2	71	185	144	F	4	minor resection	0	0	0	42.1
272	9.9	45	86	194	61	F	4	major resection	0	1	0	16.2
273	10.5	48.3	32	182	59	M	4	biliary/pancreas	0	1	0	17.8
274	11	164.5	55	185	83	F	3	vascular	1	0	1	24.3
275	6.6	89.4	31	151	48	F	2	others	1	1	1	21.1
276	6.5	18.1	74	153	61	M	3	biliary/pancreas	1	1	0	26.1
277	9.8	220.2	76	165	146	F	1	transplantation	1	1	1	53.6
278	8.1	21.4	25	153	55	F	5	thyroid	0	0	0	23.5
279	8.7	183.4	89	158	56	F	5	hepatic	1	0	0	22.4
280	9.8	167.3	36	198	76	M	5	stomach	0	0	0	19.4
281	10.8	291	49	170	71	M	4	biliary/pancreas	1	0	1	24.6
282	4.7	151.5	46	172	88	F	5	major resection	1	1	1	29.7
283	5.1	30.3	58	151	87	F	4	colorectal	0	1	1	38.2
284	2	170.9	62	152	135	F	1	hepatic	0	1	1	58.4
285	7.4	254.2	30	172	93	M	3	hepatic	1	0	1	31.4
286	1.4	299.1	44	175	148	M	3	stomach	0	1	1	48.3
287	6.1	135.9	36	196	137	F	3	transplantation	0	0	0	35.7
288	7	104.2	43	156	117	F	4	transplantation	1	1	1	48.1
289	4.2	273.1	70	185	87	M	2	colorectal	0	0	0	25.4
290	7.5	67.1	68	193	47	F	2	biliary/pancreas	0	1	1	12.6
291	1.3	189.2	54	182	147	F	1	major resection	0	1	0	44.4
292	1.4	128.8	26	198	73	M	2	breast	1	1	0	18.6
293	10	23.8	69	185	129	F	1	vascular	0	1	1	37.7
294	5	112	71	153	79	F	5	minor resection	0	1	0	33.7
295	2.4	88.4	20	172	92	M	3	hepatic	0	1	1	31.1
296	6.7	209.6	86	174	118	F	4	thyroid	1	1	0	39
297	9.5	285.3	25	190	131	M	1	others	1	1	0	36.3
298	3.4	89.2	31	175	83	M	4	breast	1	1	1	27.1
299	7.9	245.7	20	177	133	M	4	others	0	0	0	42.5
300	1.9	27.9	41	177	68	F	3	transplantation	1	0	0	21.7
301	1.6	167	30	170	64	F	5	stomach	0	0	0	22.1
302	6.8	32.3	60	159	59	F	5	colorectal	1	0	1	23.3
303	6.9	281	46	176	129	F	2	colorectal	1	0	0	41.6
304	8	232.7	89	164	120	M	5	vascular	0	0	0	44.6
305	9	201.5	68	166	62	M	3	breast	0	1	1	22.5
306	11.7	249.3	59	188	104	M	4	biliary/pancreas	0	1	0	29.4
307	6.7	198.5	48	184	131	F	1	colorectal	0	0	0	38.7
308	4.6	291.1	80	154	149	M	1	transplantation	0	0	1	62.8
309	9.7	217.6	43	165	137	M	5	vascular	0	1	0	50.3
310	4	278.3	35	172	85	F	2	others	0	1	0	28.7
311	5.8	160.9	74	188	144	F	1	vascular	1	1	1	40.7
312	1.9	45.7	24	197	113	M	2	thyroid	1	1	1	29.1
313	1.3	164.1	65	158	147	F	1	thyroid	1	0	1	58.9
314	11.6	48.5	77	182	134	F	2	minor resection	0	0	0	40.5
315	10.2	182.6	50	184	147	F	2	minor resection	1	1	0	43.4
316	8.7	151	20	189	119	M	4	vascular	0	0	0	33.3
317	5.5	191.3	21	199	55	M	3	major resection	1	0	0	13.9
318	2.9	14.9	21	173	100	M	1	breast	1	1	0	33.4
319	2.7	68.1	59	173	62	M	5	others	0	1	0	20.7
320	3.8	153.5	26	199	56	M	3	biliary/pancreas	1	1	0	14.1
321	7	285.7	68	173	60	M	4	minor resection	1	1	0	20
322	8.9	122.5	34	168	71	M	4	hepatic	1	0	0	25.2
323	8.3	134.2	34	188	144	M	4	colorectal	1	1	0	40.7
324	4.1	217.8	37	174	61	F	5	vascular	1	1	1	20.1
325	11.5	185.9	31	180	129	F	1	biliary/pancreas	0	0	0	39.8
326	9.1	98.1	39	187	145	M	1	minor resection	0	1	1	41.5
327	7.1	130.3	69	174	75	F	2	others	1	1	0	24.8
328	7.7	74.7	44	176	79	F	2	vascular	0	0	1	25.5
329	5.6	290.2	60	181	71	M	2	biliary/pancreas	0	1	1	21.7
330	3.7	49.6	20	160	131	M	5	vascular	1	1	1	51.2
331	4.9	119.1	25	154	76	M	3	biliary/pancreas	0	0	0	32
332	9.3	19.4	27	193	61	F	1	others	0	1	0	16.4
333	1.2	75.9	46	182	55	F	2	vascular	0	1	1	16.6
334	2.3	236.8	57	168	45	M	5	minor resection	1	0	0	15.9
335	1.5	69.9	82	192	136	M	5	others	1	0	1	36.9
336	1.4	35.1	38	196	126	F	2	stomach	1	1	0	32.8
337	10.4	148.6	41	165	93	M	4	stomach	1	1	1	34.2
338	8.7	14.9	77	184	85	M	4	thyroid	1	1	1	25.1
339	6.2	36.4	43	160	64	F	4	thyroid	1	1	1	25
340	2.1	244.6	26	160	115	F	2	others	1	0	1	44.9
341	6.4	234.2	37	159	81	M	5	thyroid	0	0	1	32
342	6.2	275.6	73	183	60	F	5	minor resection	1	0	0	17.9
343	2.9	258.1	53	154	83	F	1	thyroid	0	1	0	35
344	5.8	208.8	53	172	89	M	4	vascular	1	0	1	30.1
345	5.4	27.1	39	174	108	M	2	breast	1	1	0	35.7
346	7.8	237.5	18	178	91	M	1	vascular	1	1	0	28.7
347	8	255.5	86	189	67	M	5	breast	1	0	1	18.8
348	1.5	242.1	54	162	76	M	1	minor resection	0	0	0	29
349	5.1	158.4	89	196	93	M	4	colorectal	1	0	0	24.2
350	7.9	79.1	30	181	125	M	3	breast	0	1	1	38.2
351	6.5	255.5	60	183	63	F	4	stomach	0	0	0	18.8
352	10.4	221.4	54	161	142	M	4	others	0	1	1	54.8
353	8.2	294.5	42	173	122	F	2	stomach	1	0	1	40.8
354	2.8	56.8	38	189	111	M	3	minor resection	1	1	0	31.1
355	1.8	77	58	170	83	M	3	thyroid	0	0	1	28.7
356	8.1	73	59	178	133	M	3	thyroid	1	1	0	42
357	1.3	240.3	59	172	104	M	5	breast	1	1	1	35.2
358	7.4	65.8	19	182	55	M	1	transplantation	1	0	1	16.6
359	11.3	31.2	85	157	93	M	5	major resection	0	1	1	37.7
360	7.3	299.6	25	191	59	F	3	thyroid	0	0	1	16.2
361	5.3	19.1	78	162	127	M	2	colorectal	0	1	0	48.4
362	8.1	252.6	31	154	105	M	4	major resection	0	0	0	44.3
363	6	117.2	38	190	87	M	4	stomach	0	0	0	24.1
364	7	254.4	41	159	59	F	5	breast	1	1	0	23.3
365	11.4	171.7	67	163	123	F	5	minor resection	0	0	0	46.3
366	5.2	271.7	62	173	146	M	2	vascular	0	1	0	48.8
367	11.6	278.7	81	160	123	M	4	hepatic	0	1	1	48
368	11	14.6	81	195	117	M	5	minor resection	0	0	0	30.8
369	3.2	33.7	43	152	49	M	1	colorectal	1	0	0	21.2
370	1.8	84.1	49	178	127	M	5	minor resection	1	1	0	40.1
371	2.1	204.8	74	197	132	F	5	others	0	1	0	34
372	1.2	267.8	70	179	73	M	3	transplantation	1	1	0	22.8
373	2	144.5	50	198	106	F	1	colorectal	0	1	0	27
374	8.5	186.8	69	186	104	F	1	major resection	0	1	0	30.1
375	1.8	66.3	35	156	113	M	2	stomach	0	0	0	46.4
376	4.5	243.8	52	166	66	F	3	breast	1	0	1	24
377	10.3	290.6	29	169	57	M	1	others	1	1	0	20
378	1.3	89.4	68	160	94	F	3	biliary/pancreas	0	1	1	36.7
379	10	154.5	27	193	91	M	3	others	0	1	0	24.4
380	4.1	36.8	69	174	73	M	4	biliary/pancreas	0	0	0	24.1
381	2.3	173	51	173	124	M	1	hepatic	1	0	0	41.4
382	8.7	156.8	84	151	144	M	4	hepatic	0	0	0	63.2
383	7.9	53.6	56	176	61	F	5	major resection	0	1	0	19.7
384	10.7	139.3	25	168	64	F	5	breast	1	0	0	22.7
385	9.1	108.2	46	178	122	F	4	vascular	0	0	0	38.5
386	9.8	162.3	39	186	50	M	5	minor resection	1	0	0	14.5
387	4.1	180.7	87	160	66	M	4	minor resection	0	0	1	25.8
388	3	14.4	78	168	148	F	2	stomach	1	1	1	52.4
389	9.3	231.2	60	177	53	M	3	transplantation	0	1	1	16.9
390	9.9	217.3	66	188	76	M	2	biliary/pancreas	0	0	0	21.5
391	11.9	117.5	46	170	132	F	1	hepatic	1	0	0	45.7
392	5.5	27.2	48	175	77	M	2	breast	0	1	0	25.1
393	5.1	229.4	70	171	121	F	2	vascular	1	1	1	41.4
394	9.5	287.1	51	155	143	M	5	stomach	0	0	1	59.5
395	4.7	81.2	55	160	114	M	4	hepatic	1	0	0	44.5
396	11.2	105.2	74	163	93	F	1	stomach	0	0	1	35
397	10.4	64.9	21	185	148	F	5	breast	1	1	1	43.2
398	5.7	178.2	19	189	74	F	1	hepatic	1	0	0	20.7
399	9.3	56.6	29	190	146	F	3	thyroid	0	1	1	40.4
400	9.3	114.6	52	151	60	F	4	major resection	0	0	1	26.3
401	2.1	212.7	87	192	109	M	5	minor resection	1	0	0	29.6
402	10.9	173.3	89	169	126	F	2	transplantation	1	1	1	44.1
403	6.6	123.3	38	171	130	M	3	thyroid	1	0	0	44.5
404	10.1	133	78	188	134	M	2	thyroid	0	0	0	37.9
405	4.5	173.9	52	153	58	F	1	others	1	0	1	24.8
406	10.9	13.7	65	178	100	F	3	vascular	1	0	0	31.6
407	5.3	34.6	32	195	81	M	5	breast	1	0	1	21.3
408	1.1	265.8	88	173	93	F	2	others	0	1	1	31.1
409	11	34.4	32	150	122	F	2	thyroid	0	0	0	54.2
410	2	215.6	23	173	134	M	1	breast	0	1	1	44.8
411	4.5	277	85	179	94	M	1	others	1	1	0	29.3
412	11.5	90	39	161	80	F	4	others	1	1	1	30.9
413	11.5	118.7	49	168	96	M	4	colorectal	0	1	0	34
414	7.3	175.8	39	186	67	M	1	minor resection	0	0	0	19.4
415	8	265.9	44	189	110	M	4	stomach	0	1	0	30.8
416	5.9	283.3	32	192	147	M	2	transplantation	0	1	0	39.9
417	4.2	225	61	153	115	M	1	stomach	1	1	0	49.1
418	4.6	36.9	26	164	147	M	3	colorectal	0	1	0	54.7
419	8.4	204.7	51	169	89	M	1	minor resection	0	1	0	31.2
420	9.3	130.2	32	193	130	M	5	breast	1	1	0	34.9
421	9.7	147.6	79	169	72	M	5	breast	1	1	1	25.2
422	9.7	26.2	62	170	146	M	1	stomach	0	0	1	50.5
423	2	67	89	159	64	F	3	vascular	0	0	1	25.3
424	6.4	239.7	75	179	93	F	1	transplantation	0	0	1	29
425	1.6	142.7	36	173	101	F	3	major resection	0	1	1	33.7
426	7	98.9	33	197	126	M	2	major resection	1	0	1	32.5
427	5.9	122.6	25	189	132	M	2	vascular	0	1	1	37
428	10.8	258.1	50	189	141	M	3	hepatic	0	0	1	39.5
429	4.9	227.7	35	187	103	M	4	vascular	0	0	0	29.5
430	2.3	90.4	52	152	70	M	2	transplantation	0	0	1	30.3
431	2.6	45.8	60	178	63	F	5	hepatic	1	0	1	19.9
432	9.4	84.6	67	157	57	M	1	stomach	0	1	1	23.1
433	7.8	277.2	20	178	118	F	4	colorectal	1	0	1	37.2
434	2.1	179.5	76	159	106	F	5	vascular	0	1	0	41.9
435	1.9	165.6	45	154	58	F	1	colorectal	0	0	0	24.5
436	8.7	183.8	63	160	117	M	5	stomach	0	0	1	45.7
437	1.8	117.4	81	153	55	F	4	colorectal	1	1	1	23.5
438	10	244.4	87	198	111	M	3	breast	1	1	0	28.3
439	8.8	162.7	64	184	148	M	1	vascular	0	1	0	43.7
440	1.9	45.6	31	199	56	F	5	major resection	1	1	0	14.1
441	1.9	49.2	24	189	79	F	5	vascular	1	1	1	22.1
442	11.9	166.6	48	161	147	F	4	colorectal	0	0	0	56.7
443	5.1	281.7	68	170	83	M	4	minor resection	1	1	0	28.7
444	5.1	100.8	46	165	76	M	4	vascular	1	1	0	27.9
445	9.9	262.4	32	163	147	F	3	others	1	1	0	55.3
446	11.4	232.1	42	170	58	M	2	colorectal	1	1	0	20.1
447	11.8	83.4	78	197	109	M	5	thyroid	1	1	0	28.1
448	9.3	22.5	58	176	71	M	3	transplantation	0	1	1	22.9
449	5.1	41.3	86	185	145	F	5	biliary/pancreas	0	0	1	42.4
450	1.9	221.8	21	150	104	F	3	others	0	1	0	46.2
451	9.5	69.5	74	150	87	F	1	hepatic	1	1	0	38.7
452	7.1	118.9	48	171	109	M	2	others	0	0	0	37.3
453	5.7	156.5	20	164	99	F	5	thyroid	1	0	1	36.8
454	11	220.9	84	169	137	M	4	thyroid	0	0	1	48
455	2.2	44.6	67	152	132	M	2	biliary/pancreas	1	0	1	57.1
456	6.4	129	34	163	125	M	5	transplantation	1	0	1	47
457	1.1	151.7	77	158	79	M	1	hepatic	1	0	0	31.6
458	6.2	167.8	83	168	139	F	5	others	0	1	1	49.2
459	1.6	247.7	41	189	76	F	5	transplantation	1	0	0	21.3
460	2.3	61.4	49	183	63	M	5	minor resection	0	1	0	18.8
461	2.3	244.7	36	153	139	F	2	thyroid	1	0	0	59.4
462	8.1	211.5	83	182	83	F	5	others	1	0	0	25.1
463	9.2	172.1	77	192	64	F	4	colorectal	0	0	0	17.4
464	7.4	213.5	83	186	72	F	3	others	0	1	0	20.8
465	11.6	130.7	32	151	47	F	4	transplantation	1	0	0	20.6
466	5.1	51.9	52	176	76	F	1	major resection	1	0	0	24.5
467	4.1	203.7	86	194	130	F	2	breast	1	0	1	34.5
468	10.6	163.1	44	166	102	F	3	transplantation	0	0	0	37
469	3.5	196.1	24	198	98	F	2	colorectal	1	0	1	25
470	11.6	109.3	23	199	86	F	2	minor resection	1	0	0	21.7
471	1.1	273.2	50	180	59	F	5	minor resection	1	1	0	18.2
472	11.7	181.2	75	190	146	M	4	others	1	0	0	40.4
473	1.5	36.6	66	155	127	M	3	minor resection	0	0	0	52.9
474	10.8	141.5	34	180	106	F	5	thyroid	0	0	0	32.7
475	6.8	229.8	59	152	75	F	3	major resection	0	0	1	32.5
476	11.9	240.7	89	189	105	F	4	major resection	0	0	0	29.4
477	1.8	154.4	57	152	70	F	5	stomach	1	1	1	30.3
478	7.1	269.7	63	182	113	M	3	stomach	1	0	0	34.1
479	11.7	89.1	88	162	101	M	5	biliary/pancreas	0	1	1	38.5
480	6.8	130.3	87	170	64	F	2	colorectal	1	1	1	22.1
481	7.9	270.8	85	186	110	M	1	minor resection	1	0	1	31.8
482	8.7	270.1	18	165	65	F	3	minor resection	1	0	0	23.9
483	6	209.5	69	170	104	M	4	biliary/pancreas	0	0	1	36
484	7.9	259.4	52	197	107	F	3	breast	0	1	1	27.6
485	7.4	37.6	86	193	95	M	1	transplantation	0	1	0	25.5
486	10.9	261.1	22	162	144	M	3	others	1	0	0	54.9
487	1.5	104.3	34	153	136	M	3	biliary/pancreas	1	0	0	58.1
488	4.1	63.4	70	180	128	F	3	transplantation	1	1	1	39.5
489	11.5	80.9	69	158	145	M	4	major resection	0	1	0	58.1
490	10.8	132.4	31	197	83	F	1	biliary/pancreas	0	1	0	21.4
491	6	84.3	46	182	144	M	1	minor resection	0	0	1	43.5
492	7.8	104.3	25	186	55	M	4	others	0	0	0	15.9
493	4.1	50.9	18	186	101	F	3	stomach	1	0	0	29.2
494	3.1	97.3	46	173	47	F	3	colorectal	1	1	0	15.7
495	6.1	176.8	53	174	81	F	1	colorectal	0	0	0	26.8
496	4.9	139.3	68	190	128	M	3	vascular	0	0	1	35.5
497	7.4	111.9	54	178	140	F	2	biliary/pancreas	1	1	0	44.2
498	1.9	227	86	189	69	F	3	colorectal	1	0	1	19.3
499	11.7	269.3	70	199	65	F	3	major resection	0	1	0	16.4
500	11.8	230	69	196	124	M	5	minor resection	0	0	1	32.3
501	8.7	107.6	29	185	86	F	1	colorectal	0	0	1	25.1
502	6.9	226.4	69	164	45	F	1	hepatic	1	0	0	16.7
503	4.4	55.8	18	194	67	M	2	major resection	1	0	0	17.8
504	10	49.5	24	167	68	F	2	major resection	1	0	0	24.4
505	8.5	111.5	34	169	91	M	2	thyroid	1	0	1	31.9
506	2.8	244.6	60	154	133	F	1	stomach	1	0	1	56.1
507	11	82.9	88	167	51	F	5	biliary/pancreas	0	1	0	18.3
508	10	30.2	34	189	82	F	5	breast	0	1	1	23
509	11.4	49.9	76	150	91	F	4	major resection	0	0	0	40.4
510	9	259.3	20	168	147	M	1	colorectal	0	1	0	52.1
511	7.7	194.5	46	172	79	M	4	others	0	1	0	26.7
512	5.6	84.9	39	175	122	M	3	vascular	1	0	0	39.8
513	11.3	171.9	55	198	106	M	2	minor resection	0	1	1	27
514	10.5	163.9	71	178	117	M	4	breast	0	0	0	36.9
515	1.5	200.8	67	183	47	M	4	stomach	0	0	1	14
516	1.3	79.2	86	168	146	F	1	major resection	1	1	0	51.7
517	5.1	260.9	47	197	64	F	2	minor resection	0	0	0	16.5
518	9.9	101.1	40	167	149	F	2	stomach	1	1	1	53.4
519	11.9	211.9	64	151	141	M	5	minor resection	0	1	1	61.8
520	2.7	16.6	38	176	149	F	4	transplantation	0	1	0	48.1
521	7.5	119.3	37	155	88	M	5	colorectal	1	1	0	36.6
522	5.2	113.3	40	188	76	M	4	others	0	1	1	21.5
523	11.7	168.5	85	155	144	F	1	hepatic	0	1	1	59.9
524	10.3	32.9	38	155	70	F	1	minor resection	1	1	1	29.1
525	10.2	239.6	38	180	92	M	3	minor resection	0	1	0	28.4
526	6.2	74.7	18	190	49	M	4	vascular	1	0	0	13.6
527	5.6	207	32	189	103	M	4	major resection	1	0	0	28.8
528	4	243.3	34	179	105	F	2	biliary/pancreas	1	1	0	32.8
529	1.6	173.8	68	170	93	M	2	stomach	1	1	1	32.2
530	10.5	225.4	80	190	74	M	5	transplantation	1	1	1	20.5
531	9.9	202.6	31	193	61	F	3	breast	0	0	1	16.4
532	12	114.4	76	167	114	M	1	hepatic	0	1	1	40.9
533	12	245	67	172	102	F	4	colorectal	0	1	1	34.5
534	7.1	96.9	51	187	107	M	5	minor resection	1	1	1	30.6
535	9.5	176.5	23	172	105	F	3	vascular	0	1	0	35.5
536	11.4	226.7	66	177	107	M	2	biliary/pancreas	1	1	0	34.2
537	10.3	121.1	23	185	59	F	3	thyroid	0	1	1	17.2
538	3.7	99.2	86	174	45	M	5	major resection	1	1	1	14.9
539	6	144.3	24	156	57	M	1	major resection	1	0	0	23.4
540	2.4	247.6	68	167	92	F	2	hepatic	0	1	1	33
541	11.5	279.8	18	169	78	F	2	hepatic	0	0	0	27.3
542	7.7	169	30	154	74	M	1	biliary/pancreas	0	1	0	31.2
543	3.5	202.5	60	167	63	M	2	thyroid	1	0	1	22.6
544	8.4	272.1	44	191	108	M	5	thyroid	0	1	1	29.6
545	7.8	40.4	88	189	110	M	2	hepatic	1	0	0	30.8
546	4.9	78.8	20	182	101	M	4	transplantation	0	0	0	30.5
547	2.2	216.2	75	164	88	M	3	transplantation	1	1	1	32.7
548	8.4	249.2	34	184	56	M	5	hepatic	1	0	0	16.5
549	6.7	258.8	62	196	84	F	1	others	0	1	1	21.9
550	9.5	131.6	75	195	68	M	5	hepatic	0	1	0	17.9
551	6.7	37.7	73	150	55	F	4	biliary/pancreas	0	1	1	24.4
552	10.4	138.1	71	170	110	M	2	vascular	1	0	0	38.1
553	7.1	78.5	46	157	45	M	2	thyroid	1	0	1	18.3
554	7.2	95.9	71	156	102	F	5	breast	0	0	1	41.9
555	10.6	234.4	44	190	72	M	2	major resection	0	1	1	19.9
556	5.4	33.8	62	199	112	F	2	hepatic	0	1	1	28.3
557	2.5	250.3	48	193	149	M	4	stomach	1	0	1	40
558	1.3	135.2	53	189	138	M	1	minor resection	1	1	0	38.6
559	9.3	183.7	78	189	103	M	3	others	0	1	0	28.8
560	7.8	37.8	54	179	115	M	5	breast	0	0	1	35.9
561	8.7	109.2	84	187	66	F	1	hepatic	1	1	0	18.9
562	3.3	37.8	53	184	134	F	3	hepatic	1	1	0	39.6
563	2.5	288.9	22	151	73	F	1	breast	0	0	1	32
564	1.2	244.5	63	195	133	M	5	transplantation	0	0	0	35
565	4.9	144.4	69	157	118	F	4	hepatic	0	0	0	47.9
566	7.5	76.4	66	187	128	M	4	thyroid	1	1	0	36.6
567	5.3	280.8	23	153	122	F	4	stomach	0	1	1	52.1
568	5.8	111.2	27	186	141	M	1	vascular	1	1	0	40.8
569	10.9	58.4	40	170	113	F	5	biliary/pancreas	0	0	0	39.1
570	4.8	174.2	34	162	89	F	2	stomach	0	1	1	33.9
571	6.7	283.8	61	158	114	F	2	vascular	0	0	0	45.7
572	9.6	13.1	58	194	130	F	4	thyroid	0	1	1	34.5
573	5.4	80.6	32	178	61	M	1	stomach	0	1	0	19.3
574	7.8	282.3	61	190	123	F	2	transplantation	0	1	1	34.1
575	10.5	61.3	75	173	83	F	1	biliary/pancreas	1	1	1	27.7
576	11.4	44.6	67	165	84	F	5	stomach	1	1	1	30.9
577	2.6	176.2	69	161	72	F	4	major resection	0	1	0	27.8
578	11.2	260.2	87	151	46	M	3	thyroid	1	1	1	20.2
579	6.4	149.4	85	168	126	M	4	thyroid	1	0	0	44.6
580	3.8	298.4	80	179	71	M	3	minor resection	1	1	0	22.2
581	6.1	207.6	75	165	65	F	2	colorectal	1	0	0	23.9
582	11.8	33.3	40	173	131	F	3	others	0	1	0	43.8
583	6.4	297.9	61	162	51	M	1	colorectal	0	0	1	19.4
584	4.6	129.5	61	154	105	M	3	others	0	0	1	44.3
585	8	94.8	69	172	96	M	2	stomach	0	0	1	32.4
586	3.6	172.7	84	187	92	M	2	major resection	0	1	0	26.3
587	1.8	99.6	45	180	63	M	4	major resection	1	0	1	19.4
588	2.4	36.9	84	166	117	F	2	hepatic	1	0	0	42.5
589	2.4	12.4	35	198	56	F	1	colorectal	0	0	0	14.3
590	2.7	141.5	44	198	138	M	3	stomach	0	1	1	35.2
591	2.5	253	68	152	115	F	5	vascular	0	0	1	49.8
592	8	176.8	77	175	46	F	2	minor resection	0	0	0	15
593	3	299.8	66	162	61	M	3	minor resection	1	0	0	23.2
594	4.8	94.6	32	193	119	M	4	breast	1	0	1	31.9
595	10.9	92.8	85	187	120	M	5	hepatic	1	1	1	34.3
596	6.2	58	32	171	47	M	4	major resection	1	0	1	16.1
597	8.3	59.3	68	170	65	F	1	vascular	0	0	0	22.5
598	2.9	94.1	65	178	122	F	4	transplantation	0	0	0	38.5
599	3.1	240.3	89	194	123	F	3	major resection	0	0	1	32.7
600	1.4	272.9	18	195	95	F	5	colorectal	1	0	0	25
601	2.9	292.8	24	188	149	M	4	transplantation	0	1	0	42.2
602	4.1	78.9	70	154	54	F	4	major resection	0	0	1	22.8
603	2.9	265.8	48	163	99	M	1	major resection	0	1	1	37.3
604	2	106.5	35	167	80	F	3	breast	1	0	0	28.7
605	2.3	44.5	29	153	95	F	4	major resection	0	0	0	40.6
606	6.1	262.6	65	182	118	M	3	colorectal	1	1	1	35.6
607	3.3	195.2	47	188	61	M	2	colorectal	1	1	1	17.3
608	5	59.4	24	169	133	M	1	major resection	1	1	1	46.6
609	6.5	135.8	20	162	105	F	1	thyroid	0	0	1	40
610	8.6	94.7	80	185	135	M	1	breast	0	1	1	39.4
611	1.4	224.2	23	194	141	F	3	thyroid	0	1	0	37.5
612	9.8	142.6	32	153	119	F	4	colorectal	1	0	1	50.8
613	7.9	296.9	88	184	57	M	4	others	1	0	1	16.8
614	1.9	27.8	60	157	109	F	3	biliary/pancreas	0	0	0	44.2
615	10.6	114.2	35	189	139	M	3	biliary/pancreas	1	0	1	38.9
616	11.1	150.8	39	198	141	M	2	stomach	1	1	0	36
617	1.7	156.9	78	196	129	F	5	thyroid	0	1	1	33.6
618	4	103	78	185	124	F	5	colorectal	0	1	0	36.2
619	9.9	222	70	155	147	F	1	minor resection	1	0	0	61.2
620	9.2	263.9	43	171	131	M	4	colorectal	0	0	1	44.8
621	3	282.4	57	155	118	M	1	minor resection	0	0	1	49.1
622	3.3	243.9	25	191	92	M	4	others	1	0	0	25.2
623	5.1	257	38	185	141	F	4	major resection	1	1	0	41.2
624	6.3	170.6	60	158	130	M	2	colorectal	1	1	1	52.1
625	7.8	249.9	38	165	149	F	3	stomach	0	0	0	54.7
626	5.1	99.4	20	188	114	M	3	major resection	0	0	0	32.3
627	6.1	126.8	48	195	91	M	3	biliary/pancreas	1	0	0	23.9
628	9.2	103.3	44	187	144	F	5	thyroid	1	0	1	41.2
629	1.4	146.6	44	182	54	F	3	colorectal	0	1	0	16.3
630	3.8	94.2	74	167	101	F	5	breast	1	0	1	36.2
631	8.8	288.9	50	161	124	M	1	colorectal	0	1	0	47.8
632	10.8	102.1	61	176	57	F	5	others	1	0	0	18.4
633	6.6	40.2	60	196	105	F	4	vascular	0	0	1	27.3
634	6.9	163.7	48	150	102	F	2	transplantation	0	0	1	45.3
635	2.2	28.4	82	164	128	F	2	stomach	0	0	1	47.6
636	5.9	43.8	34	196	112	M	4	breast	0	0	0	29.2
637	6.9	75.2	32	176	128	M	1	others	1	0	0	41.3
638	3.7	145.7	51	165	130	F	2	vascular	1	0	1	47.8
639	4	136.8	21	170	73	F	4	major resection	0	0	0	25.3
640	5.2	242.3	89	150	60	M	2	thyroid	0	1	1	26.7
641	1.2	225	45	178	107	F	5	others	0	0	0	33.8
642	4.5	134.8	19	152	91	F	2	biliary/pancreas	1	0	1	39.4
643	3.3	108.1	34	161	87	F	5	biliary/pancreas	1	0	1	33.6
644	4.6	103.1	75	177	67	M	5	minor resection	1	1	0	21.4
645	2.3	234.9	26	188	74	M	2	thyroid	1	1	1	20.9
646	10.8	27	48	186	101	M	2	biliary/pancreas	0	0	1	29.2
647	7.5	15.7	83	180	74	F	5	colorectal	1	0	1	22.8
648	8.5	241.1	79	180	111	F	2	major resection	0	1	1	34.3
649	9.7	149.4	36	182	100	F	1	hepatic	1	1	1	30.2
650	6.5	49.7	72	182	68	M	3	biliary/pancreas	1	1	0	20.5
651	2	79.8	45	196	145	M	3	transplantation	1	0	1	37.7
652	6.9	280.6	67	189	121	F	4	hepatic	1	0	0	33.9
653	7.5	259.5	82	160	140	F	3	hepatic	1	1	1	54.7
654	9.2	216.4	20	195	145	F	1	vascular	0	1	0	38.1
655	5.7	150.9	69	178	120	F	3	transplantation	0	0	1	37.9
656	2.4	161.9	27	174	52	F	3	hepatic	0	0	0	17.2
657	4.1	292.9	38	162	132	M	1	colorectal	1	0	1	50.3
658	5	290.1	54	193	88	M	5	others	1	0	1	23.6
659	8.1	74	32	168	124	M	3	biliary/pancreas	0	1	0	43.9
660	7.3	245.6	26	185	140	M	4	breast	1	0	0	40.9
661	4.9	68.8	61	177	78	F	3	biliary/pancreas	1	0	0	24.9
662	11.9	73.5	56	153	79	M	3	hepatic	0	1	1	33.7
663	7.7	206.7	22	152	140	M	1	major resection	1	0	0	60.6
664	3.6	128.6	42	187	94	F	1	vascular	1	1	1	26.9
665	2.1	280.3	73	186	61	M	4	transplantation	0	1	0	17.6
666	2.7	37.6	81	192	46	F	2	major resection	1	0	1	12.5
667	3.7	159.3	89	174	134	M	1	breast	1	0	1	44.3
668	2.8	276.5	69	190	98	F	2	vascular	0	1	0	27.1
669	3.1	272.4	26	184	88	F	4	colorectal	0	1	1	26
670	4.1	57.1	27	178	125	F	3	hepatic	1	0	1	39.5
671	2.9	117.6	27	190	146	M	3	transplantation	0	0	0	40.4
672	10.9	190.3	79	178	93	M	2	minor resection	1	0	0	29.4
673	1.9	57.9	77	161	46	F	4	minor resection	1	1	0	17.7
674	6.8	290.8	36	184	116	M	4	breast	1	0	0	34.3
675	5.5	275.4	55	169	114	F	1	breast	1	1	0	39.9
676	11.8	60.1	23	166	53	F	2	thyroid	0	0	1	19.2
677	2.2	46.9	32	161	45	F	1	breast	0	1	1	17.4
678	5.4	36.6	64	199	113	F	2	breast	0	1	1	28.5
679	11.7	273.9	62	185	147	F	1	colorectal	0	1	1	43
680	10.5	67.8	22	159	53	F	1	thyroid	1	0	0	21
681	10	131.9	70	167	58	F	4	minor resection	0	0	0	20.8
682	3.8	141.3	83	179	71	M	4	vascular	1	1	1	22.2
683	2.9	184.5	79	157	53	M	3	minor resection	1	0	1	21.5
684	8.4	32.7	40	190	80	M	3	transplantation	1	1	1	22.2
685	11.2	77.3	61	162	137	M	4	major resection	1	1	1	52.2
686	7.1	280.3	69	180	128	M	4	others	1	1	1	39.5
687	7.3	273.6	63	155	123	M	1	vascular	0	1	0	51.2
688	4.1	237	36	156	144	F	3	hepatic	1	0	1	59.2
689	9.5	17.6	64	170	47	M	4	transplantation	0	0	1	16.3
690	3.1	106.2	69	187	67	F	2	transplantation	1	0	1	19.2
691	4.6	192.9	41	192	117	M	2	colorectal	1	0	1	31.7
692	5.7	91.3	34	198	74	F	3	others	1	1	0	18.9
693	6.6	274	63	177	63	M	2	transplantation	1	1	0	20.1
694	3.7	194.6	81	193	146	M	1	biliary/pancreas	1	1	1	39.2
695	2.3	32.7	45	170	111	M	3	minor resection	0	0	1	38.4
696	7.7	273.8	67	170	94	M	4	vascular	1	0	0	32.5
697	4.2	287.8	81	173	92	M	2	vascular	0	0	0	30.7
698	7.4	34.4	45	176	47	F	1	vascular	0	1	0	15.2
699	2.7	165.3	73	176	142	F	4	breast	0	0	1	45.8
700	6.3	99.4	76	162	110	M	5	breast	0	0	1	41.9
701	6.9	125.1	22	199	71	F	1	vascular	0	0	1	17.9
702	1.6	63.7	71	178	131	F	2	stomach	1	0	1	41.3
703	4.7	178.5	61	188	140	F	1	colorectal	1	1	1	39.6
704	2.5	287.9	59	177	143	F	5	thyroid	1	0	1	45.6
705	1.7	156.9	89	186	84	M	5	hepatic	1	1	1	24.3
706	11.9	35.9	74	178	62	M	1	minor resection	0	1	1	19.6
707	4.5	190.6	64	197	71	F	4	biliary/pancreas	1	1	1	18.3
708	9.9	110	42	171	55	M	4	vascular	1	0	1	18.8
709	3.8	258.5	61	185	83	M	5	transplantation	1	1	1	24.3
710	8.5	137.2	32	179	63	M	3	transplantation	0	1	0	19.7
711	9.4	67.5	68	177	133	M	3	colorectal	0	0	0	42.5
712	7.6	67	70	172	51	F	4	hepatic	0	1	1	17.2
713	6.2	233.4	51	182	139	F	3	major resection	0	1	1	42
714	5.5	88.5	25	153	101	F	4	biliary/pancreas	0	0	1	43.1
715	4.8	233	87	152	46	M	2	hepatic	1	0	0	19.9
716	11.2	71.3	38	181	82	F	4	major resection	0	0	1	25
717	10.1	104.6	24	153	49	F	2	hepatic	1	0	1	20.9
718	11.6	146.1	73	150	122	F	5	transplantation	1	0	1	54.2
719	2.4	283.6	66	161	126	F	3	transplantation	1	0	0	48.6
720	9	280.3	59	162	80	M	5	others	0	0	1	30.5
721	11.3	71.6	40	183	112	F	1	stomach	1	1	0	33.4
722	3	115.2	69	178	132	M	1	stomach	1	0	1	41.7
723	1.7	55	70	158	121	M	5	colorectal	0	0	0	48.5
724	9.2	158.9	33	180	129	F	4	major resection	1	1	0	39.8
725	7.3	144.6	54	156	101	M	4	transplantation	0	1	1	41.5
726	10.3	271.4	35	162	141	M	3	stomach	0	0	1	53.7
727	2.5	279.8	37	151	64	F	5	others	0	1	0	28.1
728	9.7	122.5	63	182	49	F	1	thyroid	1	0	1	14.8
729	3.2	153.6	19	199	68	F	5	transplantation	1	1	0	17.2
730	2.8	270.1	80	156	143	F	5	others	1	0	0	58.8
731	2.8	244.3	20	167	74	F	3	breast	0	1	1	26.5
732	10	13.1	63	157	72	M	4	hepatic	1	0	0	29.2
733	8.3	104.2	66	161	97	F	1	stomach	1	1	0	37.4
734	6.8	133.5	18	192	95	M	3	thyroid	0	1	0	25.8
735	4.9	78.2	39	179	51	M	1	others	1	1	1	15.9
736	10.6	69.5	31	158	86	F	1	major resection	1	1	1	34.4
737	5.3	22.9	62	177	79	M	4	biliary/pancreas	0	0	0	25.2
738	10	197.3	23	153	138	M	4	thyroid	0	0	1	59
739	5.8	87.6	82	188	78	F	3	minor resection	1	1	1	22.1
740	5.1	27.1	38	166	147	F	2	breast	1	1	1	53.3
741	6.1	78.5	21	160	117	M	3	vascular	0	1	0	45.7
742	4.3	243	20	151	120	M	3	transplantation	0	1	1	52.6
743	9.2	257.2	47	172	98	M	2	transplantation	0	0	1	33.1
744	6.5	151.1	48	199	73	M	1	breast	1	0	1	18.4
745	3.6	131.8	51	171	54	M	5	transplantation	0	0	0	18.5
746	10.9	293.6	37	175	71	F	2	biliary/pancreas	1	0	1	23.2
747	5.2	69.8	71	161	127	F	5	hepatic	0	0	1	49
748	7	74	42	181	57	F	1	transplantation	1	0	0	17.4
749	11	96.1	32	158	86	F	2	vascular	0	1	1	34.4
750	7.9	61.8	55	192	81	M	4	breast	0	1	1	22
751	2.3	121.3	40	154	105	F	3	transplantation	1	1	1	44.3
752	11.3	274.3	69	175	140	F	2	vascular	0	0	0	45.7
753	7.9	189.2	83	156	123	M	2	thyroid	0	0	1	50.5
754	4.7	130.6	74	178	65	M	1	breast	1	0	0	20.5
755	2.5	281.1	74	182	47	M	4	vascular	1	0	1	14.2
756	9.7	26	69	173	52	F	2	thyroid	0	1	0	17.4
757	7.8	72.6	52	174	114	F	4	biliary/pancreas	0	1	1	37.7
758	6.9	175	31	180	137	M	5	others	1	0	0	42.3
759	10.8	189.3	31	178	127	M	2	minor resection	1	0	0	40.1
760	9.7	23.4	50	154	61	F	4	minor resection	1	0	1	25.7
761	2.7	128.1	69	187	54	M	3	breast	1	0	0	15.4
762	4.4	199	18	194	141	M	1	biliary/pancreas	0	1	1	37.5
763	3.7	213	51	160	57	M	4	transplantation	0	1	0	22.3
764	9.2	195.8	36	181	135	F	1	stomach	0	0	1	41.2
765	1.4	104.3	41	157	56	F	2	stomach	1	1	0	22.7
766	7.3	38.9	21	169	110	F	2	breast	1	0	1	38.5
767	9.4	135	53	183	118	M	5	hepatic	0	0	0	35.2
768	10.6	49.1	75	196	129	M	1	hepatic	1	1	0	33.6
769	4.8	284.9	49	191	67	F	3	breast	1	1	1	18.4
770	10	148.8	26	157	109	M	3	vascular	0	1	1	44.2
771	2.2	103.4	84	151	141	M	4	thyroid	0	1	0	61.8
772	10.3	232.7	37	170	96	F	3	hepatic	1	1	0	33.2
773	2.4	155.4	79	164	105	M	1	hepatic	0	0	0	39
774	5.4	101.3	75	155	70	M	2	hepatic	0	0	0	29.1
775	9.8	245.8	39	154	59	M	1	major resection	1	0	1	24.9
776	2.6	261.7	84	152	66	M	1	transplantation	1	0	1	28.6
777	3.5	205.8	65	192	133	F	2	stomach	1	0	0	36.1
778	8.9	25.5	25	192	109	M	1	hepatic	1	1	1	29.6
779	8.9	175.1	32	165	70	F	3	colorectal	0	0	1	25.7
780	8.1	231.8	49	184	65	F	4	vascular	1	1	0	19.2
781	8.6	51.3	70	158	149	F	4	biliary/pancreas	1	1	0	59.7
782	7	77.9	84	184	68	F	1	breast	0	0	0	20.1
783	3.8	266.2	21	168	147	M	2	hepatic	0	0	1	52.1
784	4.8	17.8	47	192	60	M	5	thyroid	0	0	1	16.3
785	3	228.8	30	195	76	F	1	biliary/pancreas	1	1	0	20
786	11	148.4	38	183	60	F	1	minor resection	1	0	0	17.9
787	7.4	140.7	58	188	121	F	5	minor resection	0	1	0	34.2
788	5.4	14	36	159	86	F	4	transplantation	1	0	1	34
789	6.1	248	65	159	76	M	4	colorectal	0	0	0	30.1
790	11.4	115.6	80	169	94	F	5	transplantation	1	0	1	32.9
791	2.7	167.7	37	150	85	F	2	thyroid	0	1	1	37.8
792	7.4	207.1	81	155	68	M	1	transplantation	0	1	1	28.3
793	6.6	214.4	54	195	57	F	3	colorectal	0	1	0	15
794	7.7	287.3	48	151	119	M	4	biliary/pancreas	0	0	1	52.2
795	1.2	165	35	187	123	M	4	breast	0	0	1	35.2
796	10.6	127.1	37	182	54	M	4	hepatic	0	1	1	16.3
797	11.3	286.7	28	152	86	F	2	hepatic	1	0	0	37.2
798	7.2	196.9	61	185	85	M	5	breast	1	1	0	24.8
799	8.7	97.9	81	162	47	M	2	transplantation	0	0	1	17.9
800	11.1	48.4	51	184	99	F	4	minor resection	1	1	1	29.2
801	8.8	254.7	82	164	60	F	1	minor resection	1	0	1	22.3
802	2.7	116.3	72	194	88	F	4	colorectal	1	1	1	23.4
803	7.3	202.2	18	171	125	F	1	biliary/pancreas	1	0	1	42.7
804	7.7	147.6	55	192	133	M	1	transplantation	0	1	0	36.1
805	5.7	69.3	26	153	74	F	4	thyroid	1	1	1	31.6
806	9.1	185.3	88	166	143	M	4	hepatic	1	1	0	51.9
807	11.3	29.5	34	154	81	M	1	thyroid	1	0	0	34.2
808	11.2	131	69	170	104	F	2	major resection	0	1	1	36
809	6	169.4	35	173	121	F	2	others	0	0	1	40.4
810	2.2	137.6	80	180	68	F	2	colorectal	1	1	1	21
811	11.8	227.6	50	189	146	F	3	colorectal	1	1	0	40.9
812	10.2	250.4	21	179	70	M	1	stomach	1	1	1	21.8
813	2.4	234.1	69	191	102	F	3	biliary/pancreas	1	1	0	28
814	11.1	23.2	26	156	53	M	3	stomach	1	0	1	21.8
815	10.6	67.9	81	198	105	M	1	stomach	0	0	1	26.8
816	6.7	166.5	47	156	63	F	3	colorectal	0	1	0	25.9
817	7.5	281.2	25	176	72	F	1	biliary/pancreas	1	0	1	23.2
818	5.4	252.5	22	173	51	F	5	thyroid	1	0	0	17
819	1.6	254.6	80	168	89	M	5	hepatic	1	1	1	31.5
820	4.7	99.3	18	190	130	M	1	others	0	0	0	36
821	9.8	135.7	32	183	138	M	1	thyroid	0	0	0	41.2
822	1.1	147.6	55	171	107	F	1	colorectal	1	0	1	36.6
823	4.7	57.3	59	176	81	F	2	major resection	0	0	1	26.1
824	5.4	20.9	63	155	60	F	1	transplantation	1	0	1	25
825	6.9	284.7	70	159	144	F	4	vascular	0	1	0	57
826	11.1	81.3	43	194	49	F	5	colorectal	0	0	1	13
827	4.8	81.1	78	180	73	F	5	major resection	0	0	1	22.5
828	4.8	36	84	174	96	F	1	vascular	0	1	1	31.7
829	9.1	279.4	71	151	67	M	5	breast	0	1	0	29.4
830	6	179	39	159	50	M	1	hepatic	0	1	0	19.8
831	3.5	204.1	43	159	80	M	1	breast	1	0	0	31.6
832	6	274.5	77	175	101	M	5	colorectal	1	1	1	33
833	2.5	111.5	56	154	77	F	5	major resection	1	0	0	32.5
834	2.9	191	53	171	93	F	4	thyroid	1	1	0	31.8
835	6.5	23.2	38	153	85	F	3	colorectal	1	1	1	36.3
836	5.6	65.8	58	183	124	M	4	transplantation	1	0	1	37
837	11.1	251.4	65	156	99	F	4	minor resection	1	1	1	40.7
838	5	232.8	43	199	142	M	5	hepatic	1	1	1	35.9
839	7.4	113	80	166	70	M	4	hepatic	1	1	0	25.4
840	8	120.5	53	160	81	M	5	vascular	0	0	0	31.6
841	1.1	165.7	41	199	121	F	2	transplantation	1	1	0	30.6
842	8.3	12.1	38	157	61	F	1	transplantation	1	0	0	24.7
843	3	81.5	35	177	140	M	3	major resection	0	0	1	44.7
844	11.6	72	32	193	76	M	2	vascular	1	1	0	20.4
845	2.6	84.1	23	182	72	F	1	others	1	1	1	21.7
846	5.6	244.1	60	174	137	M	1	vascular	0	1	1	45.3
847	1.9	92.5	48	170	69	F	3	hepatic	0	1	0	23.9
848	12	67.2	45	161	91	M	4	stomach	0	1	1	35.1
849	6.5	157.2	25	175	66	F	1	thyroid	1	1	1	21.6
850	7.5	261.3	46	178	135	M	3	thyroid	1	0	1	42.6
851	1.7	81.5	38	187	105	F	5	thyroid	1	1	1	30
852	9.2	34.6	75	184	88	M	1	breast	1	1	1	26
853	3.3	114.6	77	186	146	F	1	colorectal	1	0	0	42.2
854	10.9	227.3	67	195	64	M	4	major resection	1	1	1	16.8
855	3.3	170.6	48	193	94	F	4	biliary/pancreas	1	0	0	25.2
856	3.1	247.2	64	194	132	M	5	hepatic	1	0	1	35.1
857	1.4	288.4	51	194	91	M	1	vascular	1	0	1	24.2
858	6.2	240.3	19	178	91	M	4	major resection	1	1	0	28.7
859	7.2	185.9	84	198	116	M	3	thyroid	0	0	0	29.6
860	1.7	154.1	89	173	95	M	1	stomach	1	1	1	31.7
861	9.5	23.5	69	164	99	M	3	biliary/pancreas	0	0	0	36.8
862	6	295.5	24	155	122	F	2	colorectal	1	0	0	50.8
863	6.8	122.4	36	181	83	F	5	colorectal	0	0	0	25.3
864	5.8	55.8	32	193	58	M	4	vascular	1	1	1	15.6
865	5.4	204	65	183	113	F	2	minor resection	1	1	0	33.7
866	7.2	93.9	31	185	91	M	4	hepatic	0	0	0	26.6
867	2.7	180.7	20	169	65	M	2	hepatic	0	1	0	22.8
868	3	181	67	161	59	F	4	biliary/pancreas	0	0	1	22.8
869	10.5	140.4	71	184	144	M	5	transplantation	0	0	0	42.5
870	11.4	252.8	23	198	141	M	1	vascular	0	1	0	36
871	5.1	88.3	66	187	125	F	3	hepatic	0	0	1	35.7
872	4	141.2	40	166	128	M	2	biliary/pancreas	1	0	0	46.5
873	8.1	166.9	37	176	45	M	3	major resection	1	1	1	14.5
874	5.5	203.1	77	166	124	F	3	colorectal	0	0	1	45
875	1.3	237.8	62	160	126	F	4	transplantation	1	0	1	49.2
876	2.7	125.7	78	188	54	M	1	major resection	1	1	0	15.3
877	8.9	198.1	73	151	67	M	4	colorectal	0	0	0	29.4
878	8.2	55.4	19	151	62	M	3	major resection	1	0	1	27.2
879	1.3	280.6	62	178	102	M	5	hepatic	1	1	0	32.2
880	3.4	122.3	57	194	117	M	1	thyroid	0	0	0	31.1
881	3.5	222.1	41	173	138	M	1	minor resection	0	1	1	46.1
882	8.4	17.9	46	173	121	M	3	transplantation	1	1	0	40.4
883	1.2	71.1	84	165	96	F	4	breast	1	1	0	35.3
884	2.1	152.3	85	180	139	M	5	biliary/pancreas	0	1	0	42.9
885	9.8	264.9	83	198	90	M	2	biliary/pancreas	0	0	0	23
886	3	163.8	71	192	57	F	4	biliary/pancreas	1	1	1	15.5
887	8.2	279.8	70	158	140	M	1	thyroid	1	0	0	56.1
888	3.6	151.3	66	176	61	M	4	major resection	0	0	1	19.7
889	2.1	153.2	49	190	111	F	2	hepatic	0	1	1	30.7
890	3.7	46.5	78	163	105	M	5	transplantation	1	1	1	39.5
891	8.9	243.2	59	194	109	F	5	major resection	0	1	0	29
892	10.4	83.1	18	174	97	F	2	thyroid	0	0	1	32
893	10.1	271.1	80	192	49	F	2	colorectal	1	0	0	13.3
894	5.4	274.3	52	193	76	F	3	colorectal	0	0	1	20.4
895	8.3	283.7	68	171	133	F	1	breast	0	1	0	45.5
896	3.3	161.8	88	184	89	F	3	stomach	0	0	1	26.3
897	4.2	207	62	182	100	F	4	others	0	1	1	30.2
898	10.9	236.2	82	176	49	M	2	breast	0	1	1	15.8
899	1.1	49.7	31	189	145	F	3	hepatic	0	0	1	40.6
900	1.9	185.1	20	175	131	F	1	others	1	1	1	42.8
901	3.3	21.9	41	168	120	M	1	biliary/pancreas	0	0	1	42.5
902	1.3	155.3	82	194	78	M	2	biliary/pancreas	0	0	1	20.7
903	3	56.6	65	188	105	F	3	stomach	1	0	1	29.7
904	7.4	64.7	27	194	131	F	5	minor resection	1	0	1	34.8
905	5.6	117.1	30	175	124	F	2	breast	1	1	0	40.5
906	10.8	136.5	31	155	106	F	4	transplantation	0	0	0	44.1
907	10	191.5	27	152	113	M	3	transplantation	1	1	0	48.9
908	4.8	33.4	57	155	107	M	3	biliary/pancreas	1	0	1	44.5
909	3.9	157.1	40	177	88	F	2	colorectal	1	0	0	28.1
910	5.2	64.6	72	152	72	M	3	hepatic	0	1	1	31.2
911	7.5	177.3	80	162	114	M	3	major resection	1	0	0	43.4
912	3.9	195.6	88	162	57	M	4	vascular	0	0	0	21.7
913	7.9	172.3	59	162	87	M	4	transplantation	0	0	1	33.2
914	5.5	224.6	83	150	74	F	5	colorectal	1	1	0	32.9
915	7.1	108.7	64	189	70	M	4	major resection	0	0	1	19.6
916	5.8	232.4	69	186	125	M	5	others	0	0	0	36.1
917	4.2	136.6	35	180	107	F	4	vascular	0	0	0	33
918	11.4	151.4	35	166	117	M	5	thyroid	0	1	0	42.5
919	9.4	198.7	41	158	101	F	4	major resection	0	1	1	40.5
920	2.5	17.3	40	194	108	F	4	hepatic	1	1	0	28.7
921	10.6	200.4	29	162	124	M	2	transplantation	0	1	1	47.2
922	6.4	190.2	40	186	93	M	4	vascular	0	0	0	26.9
923	10.8	101.2	38	163	96	F	5	thyroid	0	1	0	36.1
924	9.8	36.7	81	160	107	M	2	stomach	0	1	1	41.8
925	5.7	38.2	89	174	126	F	5	major resection	1	1	1	41.6
926	1.2	277.9	51	180	57	F	4	thyroid	1	1	0	17.6
927	4	210.5	19	163	137	M	4	vascular	0	0	0	51.6
928	7	48.6	86	156	132	F	5	thyroid	0	0	1	54.2
929	8	114.7	48	173	89	F	3	biliary/pancreas	1	1	1	29.7
930	3.8	182.6	85	198	90	M	2	minor resection	0	1	0	23
931	2.5	252.6	87	185	121	M	2	vascular	0	1	1	35.4
932	10.2	24.6	36	191	133	F	4	major resection	1	1	0	36.5
933	11.8	80.2	89	191	85	M	2	minor resection	1	0	1	23.3
934	6.8	268.2	30	196	90	F	5	transplantation	0	0	1	23.4
935	2.9	14.6	82	193	45	M	4	colorectal	1	1	0	12.1
936	4	70	23	190	117	F	2	colorectal	0	1	0	32.4
937	1.2	288.2	88	152	112	M	1	transplantation	0	1	0	48.5
938	11.1	188.7	44	196	136	M	2	major resection	0	1	0	35.4
939	2.3	87.4	69	193	56	M	5	others	0	1	1	15
940	7.3	31.3	65	175	132	M	2	hepatic	1	1	1	43.1
941	4	20.1	85	196	117	M	3	minor resection	1	1	1	30.5
942	7.1	82.5	61	175	79	F	3	major resection	1	0	1	25.8
943	8.2	265.9	34	150	146	F	4	breast	0	0	1	64.9
944	10.1	131.8	55	164	143	M	3	vascular	1	0	0	53.2
945	3.3	219.5	27	160	77	F	5	biliary/pancreas	0	1	0	30.1
946	1.1	276.5	71	186	102	M	1	minor resection	1	0	1	29.5
947	2.5	129.5	23	156	79	F	1	major resection	0	1	1	32.5
948	10.9	67.1	23	161	90	F	4	thyroid	0	1	0	34.7
949	10.6	160.9	69	187	128	F	4	others	1	1	1	36.6
950	7.6	273.5	32	152	110	M	3	biliary/pancreas	0	0	0	47.6
951	7.6	243.7	85	191	88	M	5	transplantation	0	0	1	24.1
952	8.3	31	74	175	70	F	3	minor resection	1	1	1	22.9
953	2.9	211.5	73	179	86	F	5	vascular	1	0	1	26.8
954	11.1	176.7	24	181	121	F	5	others	0	0	0	36.9
955	5.6	273.3	68	185	74	F	1	colorectal	0	0	0	21.6
956	5.2	47.3	75	194	76	M	5	thyroid	0	0	1	20.2
957	6.7	165.8	81	186	80	M	2	vascular	0	1	1	23.1
958	1.5	265.3	43	167	63	F	5	vascular	1	1	0	22.6
959	2.8	130.1	75	150	66	M	1	breast	1	0	0	29.3
960	9.1	150.8	48	170	109	F	3	biliary/pancreas	0	0	1	37.7
961	1.9	32.3	83	177	101	M	5	transplantation	0	0	0	32.2
962	7.6	92.1	30	197	55	F	2	transplantation	0	1	1	14.2
963	3.7	105.5	35	165	70	M	4	thyroid	0	0	1	25.7
964	5.3	284.2	30	197	92	F	3	others	1	1	1	23.7
965	4.2	93.4	41	177	63	M	4	transplantation	1	0	0	20.1
966	4.9	144.7	74	171	127	F	2	vascular	1	0	0	43.4
967	8.9	205.3	46	168	56	M	1	biliary/pancreas	1	1	1	19.8
968	4.3	58.7	73	197	111	F	1	hepatic	0	1	1	28.6
969	7.2	152.1	71	150	100	F	3	transplantation	0	1	1	44.4
970	6.2	224.7	22	180	62	M	5	colorectal	0	1	1	19.1
971	8.3	261.7	52	191	49	M	5	vascular	1	0	0	13.4
972	11.3	192.4	36	183	68	M	4	others	1	1	1	20.3
973	9.1	204.7	72	195	122	F	1	major resection	1	1	0	32.1
974	3.4	48.4	86	189	82	F	5	thyroid	1	1	1	23
975	1.3	284.4	61	155	111	F	5	vascular	0	0	1	46.2
976	3.9	50.2	55	177	114	M	1	colorectal	0	1	0	36.4
977	7.5	235.1	79	152	120	F	1	vascular	1	0	0	51.9
978	1.6	88.3	39	180	96	M	2	minor resection	1	0	0	29.6
979	6.5	280.9	57	165	119	F	4	transplantation	0	1	0	43.7
980	7.6	219.3	43	166	83	F	1	breast	0	0	0	30.1
981	4.7	229.1	22	193	103	F	2	colorectal	0	1	0	27.7
982	9.5	75.1	71	176	70	M	1	hepatic	0	0	1	22.6
983	2.2	139.6	66	173	109	F	3	minor resection	0	0	0	36.4
984	1.8	189.9	20	169	124	F	3	vascular	1	1	1	43.4
985	9	233.8	55	181	92	M	3	biliary/pancreas	0	1	0	28.1
986	6.5	41.9	31	184	97	F	1	minor resection	0	0	0	28.7
987	8.6	289.2	64	162	53	M	5	hepatic	1	1	0	20.2
988	5.8	268.4	31	197	49	F	5	stomach	0	1	1	12.6
989	3.7	89.9	55	192	116	F	3	thyroid	0	0	1	31.5
990	10	249	81	169	105	M	4	stomach	1	0	0	36.8
991	9.8	161.3	61	197	65	F	2	stomach	1	0	0	16.7
992	8.6	145	87	151	141	M	3	breast	1	1	1	61.8
993	4	102.6	82	153	147	M	2	transplantation	1	0	0	62.8
994	7.5	179.3	42	176	107	F	2	breast	1	1	1	34.5
995	5	222.2	33	174	64	F	3	minor resection	1	0	0	21.1
996	2	130.3	32	153	102	F	5	major resection	0	1	1	43.6
997	11.1	193.2	20	181	89	F	4	minor resection	0	1	1	27.2
998	2.5	213.4	84	166	66	F	3	thyroid	0	0	0	24
999	11.5	216.8	54	150	121	M	2	transplantation	0	0	0	53.8
1000	5.9	27	72	182	147	M	1	others	1	1	1	44.4
1001	3	259.6	55	179	119	M	1	major resection	1	0	0	37.1
1002	7	144	80	154	126	M	2	transplantation	1	0	0	53.1
1003	10.6	87.6	18	161	107	M	3	others	0	1	0	41.3
1004	9.1	81.6	88	187	74	F	5	stomach	1	1	0	21.2
1005	9.9	151.1	36	181	107	M	3	vascular	0	0	1	32.7
1006	8.2	267.4	69	187	141	M	4	biliary/pancreas	1	0	1	40.3
1007	8.6	121	47	166	88	F	1	transplantation	0	0	1	31.9
1008	10.3	227.9	72	194	111	F	2	vascular	1	0	1	29.5
1009	3.7	39.9	31	189	102	F	5	vascular	1	0	1	28.6
1010	6.4	149.1	30	181	109	F	3	others	0	1	0	33.3
1011	3.4	297.6	44	173	80	M	4	hepatic	1	0	1	26.7
1012	11.9	233.9	26	161	50	F	3	major resection	1	1	1	19.3
1013	11.4	72.6	58	196	81	M	4	breast	0	0	0	21.1
1014	1.4	156.4	65	180	137	F	3	transplantation	0	0	1	42.3
1015	8.8	79.3	29	168	119	F	5	major resection	1	0	0	42.2
1016	11.2	130	27	178	99	M	5	thyroid	1	1	1	31.2
1017	3	236.7	23	170	121	M	2	biliary/pancreas	1	0	0	41.9
1018	7.2	234.1	51	175	119	F	5	colorectal	1	1	1	38.9
1019	11.1	77.7	69	177	103	M	4	hepatic	1	1	1	32.9
1020	1.4	277.6	58	166	82	F	2	thyroid	1	0	1	29.8
1021	8.7	182.7	23	158	69	F	5	breast	0	0	0	27.6
1022	4.3	121.4	19	170	123	M	1	others	1	0	0	42.6
1023	11.2	156.6	32	199	121	M	4	thyroid	0	0	1	30.6
1024	11.7	186.3	34	183	77	M	2	transplantation	0	1	1	23
1025	11.4	173.2	33	160	57	F	4	hepatic	1	1	0	22.3
1026	6.2	152.1	45	169	82	M	2	major resection	0	0	0	28.7
1027	10.5	157.4	89	198	102	M	4	transplantation	1	1	1	26
1028	10.3	62.8	27	199	132	F	1	hepatic	0	0	0	33.3
1029	4.5	246.1	27	196	64	M	5	others	1	1	0	16.7
1030	10.1	168	27	188	61	M	3	stomach	0	0	0	17.3
1031	1.4	49.8	45	165	68	M	3	stomach	1	0	0	25
1032	7.6	232.7	41	178	70	M	3	colorectal	0	1	0	22.1
1033	3.5	280.5	36	150	84	F	2	breast	0	1	0	37.3
1034	2.3	284.8	85	167	76	M	5	minor resection	0	1	0	27.3
1035	1.8	118.3	73	171	137	F	2	biliary/pancreas	0	0	0	46.9
1036	8.7	51	84	157	122	F	2	thyroid	0	1	1	49.5
1037	4.7	161.3	59	156	81	M	2	others	0	0	0	33.3
1038	9	44.4	29	174	130	F	2	stomach	1	0	0	42.9
1039	1.7	281	35	179	142	M	5	others	1	0	0	44.3
1040	4.5	64.9	40	183	135	F	3	major resection	0	0	0	40.3
1041	6.9	84.8	23	193	136	M	4	major resection	0	1	1	36.5
1042	9.7	129.1	70	197	130	F	2	others	0	0	1	33.5
1043	4.5	122.4	59	190	104	F	5	others	1	0	1	28.8
1044	7.9	240.9	83	160	101	F	1	breast	0	0	0	39.5
1045	10.7	143.4	47	164	102	F	4	breast	0	1	1	37.9
1046	7.8	61.2	26	184	111	F	2	others	0	1	1	32.8
1047	3.6	89	59	172	66	F	2	major resection	1	1	1	22.3
1048	1.3	158.6	51	194	102	M	4	breast	0	0	0	27.1
1049	10.6	54.5	57	170	129	F	4	biliary/pancreas	1	1	0	44.6
1050	1.2	188.2	34	177	124	M	2	thyroid	0	1	1	39.6
1051	10.6	174.9	46	162	117	F	5	vascular	0	0	1	44.6
1052	6.8	217.8	67	183	121	M	1	stomach	1	0	0	36.1
1053	11.3	282.1	66	187	118	F	5	breast	0	1	0	33.7
1054	9.8	274.7	78	155	93	F	3	breast	0	1	1	38.7
1055	12	284.5	63	193	129	F	3	colorectal	0	0	0	34.6
1056	4.9	82.5	63	153	93	F	3	hepatic	1	1	1	39.7
1057	9.4	49.9	34	154	86	F	2	thyroid	1	0	0	36.3
1058	5.4	99.1	83	189	84	F	1	minor resection	0	0	1	23.5
1059	6.3	269.8	22	155	115	F	1	colorectal	0	0	1	47.9
1060	7.9	292	71	170	90	F	2	stomach	1	0	1	31.1
1061	10.6	259.5	33	177	66	M	2	minor resection	1	1	1	21.1
1062	11.8	43.7	24	152	126	M	2	stomach	0	0	1	54.5
1063	9.5	284.9	25	172	65	F	1	transplantation	0	0	1	22
1064	5.6	133.9	89	157	95	M	2	breast	0	1	0	38.5
1065	5.6	14.7	55	168	58	F	4	stomach	1	1	0	20.5
1066	9.1	139.4	71	160	118	M	4	vascular	1	1	1	46.1
1067	3.6	25.3	32	199	141	F	4	major resection	1	0	0	35.6
1068	2.2	168.6	67	159	53	M	2	transplantation	1	0	0	21
1069	4.9	109.5	73	177	62	M	4	hepatic	0	0	0	19.8
1070	4.2	148.3	26	169	57	F	2	colorectal	1	1	1	20
1071	4.3	188.6	25	193	61	M	4	thyroid	1	1	1	16.4
1072	3.6	262.2	36	177	131	F	2	transplantation	1	0	0	41.8
1073	1.5	202.6	68	178	69	F	5	others	0	0	0	21.8
1074	1.2	137	89	157	98	M	3	others	0	0	1	39.8
1075	11.9	248	74	168	60	F	5	minor resection	0	1	1	21.3
1076	5.7	272.8	85	197	68	M	3	thyroid	0	1	0	17.5
1077	5.2	46.5	48	170	139	M	3	colorectal	1	0	0	48.1
1078	8.5	165.2	20	167	119	M	4	biliary/pancreas	1	1	0	42.7
1079	3.4	93.9	60	158	67	M	3	others	0	1	0	26.8
1080	11.4	25.6	46	153	85	M	3	thyroid	0	1	0	36.3
1081	9.6	204.5	27	190	147	M	5	minor resection	0	1	0	40.7
1082	2	260.5	29	174	130	F	3	transplantation	1	0	0	42.9
1083	5.6	58.9	63	183	77	M	2	breast	1	0	0	23
1084	10.7	246	47	158	149	M	2	stomach	1	1	0	59.7
1085	11.4	257.8	49	158	86	M	4	thyroid	1	1	1	34.4
1086	6.1	275.3	64	167	92	F	5	transplantation	0	0	1	33
1087	7.7	88.4	80	160	62	F	1	stomach	0	1	1	24.2
1088	2.8	272.3	43	162	107	F	5	thyroid	1	1	0	40.8
1089	11.9	104.4	20	187	122	M	1	biliary/pancreas	1	0	0	34.9
1090	3.5	171.1	40	158	136	M	3	colorectal	0	1	1	54.5
1091	11.4	26.5	67	165	55	M	1	colorectal	0	0	0	20.2
1092	8.1	24.6	53	153	68	F	3	thyroid	0	1	0	29
1093	7.7	219.5	30	183	105	F	5	colorectal	1	1	1	31.4
1094	6.6	140	46	156	108	F	5	transplantation	0	1	1	44.4
1095	3.5	85.8	55	164	80	M	4	biliary/pancreas	1	1	1	29.7
1096	2.9	66.8	22	187	127	M	4	colorectal	0	1	0	36.3
1097	3.4	204.9	37	160	121	F	3	breast	1	1	1	47.3
1098	3.1	12.1	31	181	141	M	3	thyroid	0	1	1	43
1099	9.6	244.1	25	176	97	F	2	biliary/pancreas	0	1	0	31.3
1100	4.9	34.8	65	179	127	F	2	vascular	0	0	1	39.6
1101	1.6	67.1	30	166	91	F	2	breast	0	0	0	33
1102	11.7	123.2	41	185	96	M	5	biliary/pancreas	0	0	0	28
1103	10.7	151.6	82	168	140	F	1	thyroid	0	0	0	49.6
1104	11.2	114.2	51	156	123	F	3	others	1	1	0	50.5
1105	11.9	104.4	68	192	101	M	4	biliary/pancreas	0	0	0	27.4
1106	2.9	289.6	20	194	119	M	3	transplantation	1	0	1	31.6
1107	5.4	196.8	75	170	67	F	1	minor resection	0	1	1	23.2
1108	9.3	18.7	89	177	103	M	3	major resection	0	1	0	32.9
1109	8.7	135.9	72	152	113	M	4	transplantation	0	1	0	48.9
1110	2.7	264	59	163	100	M	4	vascular	0	1	1	37.6
1111	10	98.8	38	151	130	M	1	major resection	1	1	1	57
1112	3.5	39.2	27	178	86	F	4	hepatic	0	0	0	27.1
1113	3.5	230.4	74	167	62	M	5	colorectal	0	1	1	22.2
1114	6.9	186.5	42	186	115	F	4	stomach	0	1	0	33.2
1115	7.5	176.3	73	194	77	M	1	others	1	1	0	20.5
1116	7.4	27.4	55	194	47	M	1	major resection	1	0	1	12.5
1117	2	52.5	78	173	72	F	3	thyroid	0	1	0	24.1
1118	10.7	191.3	64	195	45	M	4	others	0	1	0	11.8
1119	3.9	71.9	71	161	107	M	4	transplantation	0	0	1	41.3
1120	2.4	157.2	63	194	91	F	1	breast	0	0	1	24.2
1121	10.8	168.9	85	181	81	F	3	others	1	1	1	24.7
1122	11.5	93.7	21	167	130	F	3	others	1	0	0	46.6
1123	10.5	285.1	83	162	92	M	5	hepatic	1	0	1	35.1
1124	9.9	254.6	60	153	63	M	5	stomach	1	1	0	26.9
1125	8.2	220	79	172	58	M	1	hepatic	1	0	0	19.6
1126	7.1	34.5	21	159	111	F	3	others	1	0	0	43.9
1127	2	42.6	82	154	127	M	3	hepatic	0	1	0	53.6
1128	5.5	153.9	79	199	141	F	5	stomach	0	0	1	35.6
1129	5.1	58.3	19	189	129	F	5	colorectal	0	0	0	36.1
1130	3.9	293.7	26	163	109	F	1	breast	1	1	1	41
1131	9	57.7	74	183	70	F	3	transplantation	0	1	1	20.9
1132	6.5	152.4	62	177	54	F	1	minor resection	1	0	1	17.2
1133	1.9	116.9	35	157	143	M	5	others	0	0	1	58
1134	3.4	196.1	65	165	121	F	4	others	1	0	1	44.4
1135	8.5	49.2	59	180	114	F	5	minor resection	0	0	1	35.2
1136	1.8	135.9	58	156	87	F	3	vascular	0	0	1	35.7
1137	10.4	91.1	75	152	114	F	1	stomach	1	1	1	49.3
1138	6.4	267.7	59	178	143	M	3	minor resection	0	0	1	45.1
1139	6.3	23.7	52	185	124	M	5	minor resection	1	0	0	36.2
1140	7.5	275.2	55	188	149	M	5	colorectal	0	1	1	42.2
1141	10.1	251.9	84	153	116	F	2	breast	0	1	0	49.6
1142	4.8	97.7	58	158	103	M	5	others	0	0	0	41.3
1143	8.5	239.3	67	166	47	M	3	minor resection	0	0	0	17.1
1144	7.2	21	89	198	49	F	1	biliary/pancreas	0	1	1	12.5
1145	3.9	290.5	62	169	129	F	1	breast	1	0	1	45.2
1146	10.7	163.7	88	163	139	F	2	breast	1	1	0	52.3
1147	9.8	99.3	36	195	122	F	3	biliary/pancreas	1	1	1	32.1
1148	8.2	116.4	34	178	145	F	5	colorectal	0	1	0	45.8
1149	10.4	31.1	82	162	127	M	4	major resection	1	1	1	48.4
1150	10.5	296.9	73	185	81	M	1	hepatic	1	0	1	23.7
1151	8.8	23.3	58	194	128	M	3	breast	0	1	0	34
1152	10.2	200.6	59	166	96	M	2	stomach	0	0	1	34.8
1153	8.7	139.5	23	196	110	M	4	thyroid	0	1	1	28.6
1154	8.5	285.3	86	199	107	F	3	stomach	1	0	0	27
1155	7.8	82.8	57	192	51	M	5	others	1	0	0	13.8
1156	9.3	165.2	58	153	141	M	1	transplantation	0	1	1	60.2
1157	2.7	150.9	26	169	97	M	5	breast	1	0	1	34
1158	10.7	214.4	25	160	50	M	2	minor resection	1	0	0	19.5
1159	10.6	31.6	61	191	51	M	1	vascular	1	0	0	14
1160	1.3	67.8	75	171	88	F	4	hepatic	1	1	0	30.1
1161	10.1	73.8	84	194	62	F	1	major resection	0	0	0	16.5
1162	2.4	224.6	30	157	98	M	5	thyroid	0	0	1	39.8
1163	4.7	66.5	36	177	73	F	3	thyroid	0	1	0	23.3
1164	9.2	177.2	66	194	127	M	3	hepatic	1	1	0	33.7
1165	2.8	74	47	190	69	M	3	stomach	0	0	0	19.1
1166	10	260.1	83	179	107	F	2	vascular	0	1	1	33.4
1167	10.2	283.3	76	182	112	F	2	major resection	1	1	0	33.8
1168	6.6	161.3	70	182	57	F	3	thyroid	0	1	1	17.2
1169	1.1	113.5	69	196	76	M	4	breast	1	0	0	19.8
1170	4.2	79.4	48	185	71	M	5	hepatic	0	1	1	20.7
1171	7.8	26.3	32	176	95	M	4	colorectal	1	1	0	30.7
1172	11.8	89.3	37	169	78	F	3	others	0	1	1	27.3
1173	7.9	200.4	22	182	72	F	5	breast	0	0	1	21.7
1174	3.9	165.7	24	174	117	M	2	colorectal	0	1	0	38.6
1175	8	283.9	35	193	116	F	1	thyroid	1	0	0	31.1
1176	6.9	126.1	73	192	129	F	1	stomach	1	1	1	35
1177	9.6	211.8	62	168	74	M	5	breast	0	0	0	26.2
1178	2.2	152.9	45	196	137	F	4	minor resection	1	1	0	35.7
1179	9.4	159.6	67	170	53	F	5	colorectal	1	1	1	18.3
1180	7	89.1	19	191	57	M	4	minor resection	1	0	0	15.6
1181	11.6	143	85	182	126	M	4	major resection	0	0	0	38
1182	4.8	147.6	41	152	108	M	1	transplantation	0	1	0	46.7
1183	8	215.5	65	163	82	F	2	hepatic	0	1	0	30.9
1184	11.3	282.9	62	164	66	M	3	others	1	1	1	24.5
1185	2.1	106.8	75	182	75	F	2	vascular	0	0	1	22.6
1186	11.3	24.2	53	191	143	M	3	transplantation	0	1	1	39.2
1187	8.6	154.9	19	171	86	M	1	others	0	1	1	29.4
1188	1.7	168.8	35	150	106	M	3	hepatic	0	1	0	47.1
1189	4.3	60.5	66	180	108	F	4	colorectal	0	0	1	33.3
1190	8.8	231	25	196	118	M	5	hepatic	0	1	0	30.7
1191	1.7	295.7	75	184	53	M	3	breast	1	0	0	15.7
1192	7.4	284.4	32	169	139	F	2	hepatic	0	0	1	48.7
1193	4.8	68.8	34	181	88	F	1	hepatic	0	1	0	26.9
1194	7.8	264.1	40	161	107	M	1	major resection	0	0	1	41.3
1195	1.5	214.9	83	165	84	M	5	biliary/pancreas	1	0	0	30.9
1196	10.6	142.7	87	157	132	M	4	breast	0	1	0	53.6
1197	11.7	167.7	44	163	85	F	4	stomach	1	1	1	32
1198	11.7	256.7	54	167	116	F	1	stomach	1	1	0	41.6
1199	9.2	150.3	66	179	94	M	4	stomach	1	0	0	29.3
1200	2.4	119.5	81	182	64	M	5	major resection	0	0	1	19.3
1201	9.3	154.1	51	183	125	M	1	stomach	1	0	1	37.3
1202	1.3	178.8	35	193	136	M	4	thyroid	0	1	0	36.5
1203	1.2	66.5	81	198	114	F	3	hepatic	0	0	1	29.1
1204	4.6	271.5	61	183	86	F	3	hepatic	1	1	0	25.7
1205	6.4	206.2	34	198	77	F	4	others	1	1	1	19.6
1206	9.5	194.4	76	156	136	M	3	major resection	0	0	1	55.9
1207	8.5	40.7	30	155	107	M	5	vascular	0	0	0	44.5
1208	5.9	186	69	155	101	F	2	transplantation	1	0	1	42
1209	4	46.8	77	171	109	M	5	biliary/pancreas	0	1	0	37.3
1210	12	34.7	59	157	149	F	5	stomach	0	0	1	60.4
1211	5.7	163.9	81	186	96	M	4	hepatic	1	1	0	27.7
1212	6	128	83	164	143	M	5	stomach	0	0	0	53.2
1213	2.8	181.6	51	175	132	M	4	breast	0	1	1	43.1
1214	9.7	37.7	88	188	50	F	1	hepatic	0	0	1	14.1
1215	8.6	136.1	81	152	51	M	4	breast	0	0	0	22.1
1216	3.4	62.3	50	159	53	M	4	major resection	1	1	1	21
1217	1.9	296.3	29	152	145	F	1	transplantation	0	0	0	62.8
1218	8.5	173.6	36	179	105	M	2	transplantation	1	0	0	32.8
1219	8.2	210	26	195	124	M	1	stomach	1	1	0	32.6
1220	4	105.7	34	171	78	F	4	vascular	0	0	1	26.7
1221	11.5	39.3	67	152	79	M	3	others	0	0	1	34.2
1222	2.7	293.1	56	150	143	F	4	vascular	0	1	0	63.6
1223	5.8	94.4	58	182	64	M	1	major resection	0	0	1	19.3
1224	11.4	134.1	27	168	102	M	4	vascular	1	0	1	36.1
1225	5.6	199.2	29	185	131	F	1	others	0	1	1	38.3
1226	8	19.1	32	183	104	M	5	major resection	1	0	0	31.1
1227	5.4	245.4	45	180	98	F	2	others	0	0	0	30.2
1228	4	166.5	21	192	79	M	2	hepatic	0	1	1	21.4
1229	11.8	92.1	53	173	91	F	1	hepatic	1	0	0	30.4
1230	5.5	29.7	82	161	90	M	2	transplantation	1	0	0	34.7
1231	10.8	58.8	64	162	131	M	3	hepatic	1	0	0	49.9
1232	3.5	269.8	56	165	48	M	3	vascular	1	1	1	17.6
1233	3.3	209.6	55	165	54	M	2	stomach	1	0	0	19.8
1234	1.3	84	61	169	119	M	1	biliary/pancreas	0	0	0	41.7
1235	8.2	30.9	68	190	84	F	3	transplantation	1	1	1	23.3
1236	5.1	210.9	43	197	99	M	2	major resection	1	1	1	25.5
1237	10.5	176.9	53	176	117	F	4	transplantation	0	0	0	37.8
1238	6.2	128.5	86	188	84	F	3	breast	0	0	1	23.8
1239	11.7	116.7	18	162	120	M	5	transplantation	1	1	0	45.7
1240	3	74.4	70	153	125	M	3	hepatic	0	1	1	53.4
1241	10.6	204.8	23	181	140	M	2	major resection	0	1	0	42.7
1242	9.5	291.6	54	194	67	F	2	stomach	0	0	1	17.8
1243	9.5	62.6	19	189	59	M	2	breast	0	1	0	16.5
1244	10.3	184	86	183	136	M	1	breast	0	0	0	40.6
1245	9.4	134.2	58	188	146	M	1	breast	0	0	0	41.3
1246	7.9	140.6	68	192	49	M	4	stomach	1	0	0	13.3
1247	2.4	85.2	64	166	84	M	4	colorectal	1	1	1	30.5
1248	1.4	249.6	30	173	62	M	3	major resection	0	1	0	20.7
1249	11.1	151.8	86	178	65	F	2	breast	1	1	0	20.5
1250	7.8	168.5	83	195	123	M	4	minor resection	1	1	1	32.3
1251	9.8	99.8	76	177	47	F	2	transplantation	0	0	1	15
1252	6.3	64.4	85	194	90	F	3	minor resection	0	0	0	23.9
1253	2.3	36.7	76	196	134	M	1	breast	0	1	1	34.9
1254	2.4	217.7	27	171	123	M	4	hepatic	0	0	0	42.1
1255	8.5	68.5	30	177	97	F	5	vascular	1	1	1	31
1256	5.7	210.7	19	174	64	M	5	breast	0	0	1	21.1
1257	3.2	124.4	32	190	103	M	5	transplantation	1	0	0	28.5
1258	6.4	131.7	63	152	65	M	5	hepatic	0	1	0	28.1
1259	1.7	147.1	74	162	134	M	5	vascular	1	0	0	51.1
1260	7.4	117.9	27	180	149	F	5	others	0	0	0	46
1261	4	41	39	162	131	F	5	major resection	0	0	0	49.9
1262	9.8	101.2	25	190	95	F	4	transplantation	0	1	1	26.3
1263	4.4	203.2	38	167	69	M	5	hepatic	0	0	1	24.7
1264	6	203.7	39	186	112	F	5	transplantation	1	0	1	32.4
1265	1.1	94.4	62	192	54	F	3	transplantation	0	0	1	14.6
1266	1.8	144.5	57	183	130	F	4	colorectal	1	1	0	38.8
1267	5.3	67.7	39	166	111	M	3	minor resection	1	0	1	40.3
1268	6.3	72.6	47	170	127	M	2	breast	0	1	1	43.9
1269	7.6	18.6	79	185	139	M	5	hepatic	0	1	1	40.6
1270	4.2	270.3	62	199	53	M	1	stomach	1	0	1	13.4
1271	8.6	72.7	52	189	73	M	5	breast	0	0	0	20.4
1272	10.5	77.5	59	168	81	F	5	thyroid	1	0	0	28.7
1273	9.6	92.5	22	161	115	F	3	breast	0	0	1	44.4
1274	1.4	48.7	44	177	82	M	2	stomach	0	0	1	26.2
1275	6.3	196.1	87	160	132	M	3	stomach	0	0	1	51.6
1276	2.2	33.6	79	197	116	F	4	others	1	1	1	29.9
1277	3.7	50.7	49	186	142	F	2	transplantation	0	0	0	41
1278	11.9	197.7	25	177	103	M	2	minor resection	1	0	1	32.9
1279	2.6	109.8	35	184	101	M	2	biliary/pancreas	0	1	0	29.8
1280	6.5	215.9	32	193	134	M	3	breast	1	0	1	36
1281	7.8	172.5	43	164	104	F	5	others	0	0	0	38.7
1282	8.7	85.7	70	165	72	F	5	vascular	1	1	1	26.4
1283	7.2	199.4	61	194	72	M	5	hepatic	0	1	0	19.1
1284	1.1	45.5	49	156	90	M	5	thyroid	1	0	0	37
1285	4.6	166.5	45	196	115	F	5	colorectal	1	1	0	29.9
1286	6.7	137.9	56	152	111	F	4	hepatic	1	1	1	48
1287	2	89.1	49	180	130	F	1	colorectal	1	1	1	40.1
1288	4.9	186	35	161	99	M	2	others	1	1	0	38.2
1289	1.4	262.9	87	157	82	M	1	breast	1	0	0	33.3
1290	1.9	299.7	28	174	62	M	4	transplantation	0	1	1	20.5
1291	5.4	187	49	193	120	M	5	breast	0	0	1	32.2
1292	2.5	128.6	37	199	139	F	4	breast	0	0	0	35.1
1293	7.2	76.9	57	184	107	F	4	hepatic	1	1	1	31.6
1294	8.6	86	25	161	147	M	1	stomach	0	0	0	56.7
1295	9.8	150.1	52	170	49	M	2	stomach	1	1	1	17
1296	3.2	117.8	86	175	88	M	3	stomach	1	1	1	28.7
1297	2.8	275.2	38	151	149	M	3	stomach	0	1	0	65.3
1298	2.2	118.1	41	163	73	M	2	others	0	1	1	27.5
1299	8	119.6	34	195	144	M	5	minor resection	0	0	1	37.9
1300	8.8	122.5	35	153	58	M	4	others	1	0	1	24.8
1301	1.3	252.9	29	166	102	M	5	major resection	0	1	0	37
1302	11.3	199.4	33	196	88	M	4	stomach	1	1	0	22.9
1303	1.6	188.9	21	197	62	M	3	breast	1	0	1	16
1304	7	108.2	51	154	51	F	2	major resection	1	0	0	21.5
1305	8.8	247.6	63	173	131	F	1	others	0	1	1	43.8
1306	10.6	23	48	198	141	F	1	thyroid	0	1	0	36
1307	8.9	262.8	42	156	106	F	2	transplantation	0	1	0	43.6
1308	9.8	159.7	41	172	89	M	3	biliary/pancreas	0	0	1	30.1
1309	4.7	126.7	82	196	60	F	4	vascular	1	1	1	15.6
1310	10	155.2	42	166	108	F	1	thyroid	1	1	1	39.2
1311	1.9	204.2	45	161	81	F	3	colorectal	1	0	0	31.2
1312	10.8	15.7	53	160	69	F	2	biliary/pancreas	1	1	1	27
1313	7	263	23	160	53	F	5	others	0	1	1	20.7
1314	10	140.7	83	183	99	M	3	colorectal	0	0	1	29.6
1315	6	110.8	84	196	72	F	3	stomach	1	0	0	18.7
1316	8.1	51.8	89	186	53	F	5	vascular	0	0	0	15.3
1317	6.8	138.6	65	199	56	M	3	breast	1	0	0	14.1
1318	9	154.9	87	178	62	F	1	hepatic	1	1	1	19.6
1319	1.9	128.3	84	197	135	M	1	breast	0	0	1	34.8
1320	1.7	207.5	65	185	134	F	1	vascular	1	0	0	39.2
1321	3.7	133.2	82	176	100	M	3	hepatic	0	1	1	32.3
1322	2.8	288.9	61	191	134	M	3	biliary/pancreas	0	0	0	36.7
1323	10.6	184.6	80	171	118	M	3	transplantation	1	0	0	40.4
1324	3.4	244.6	63	151	102	F	2	major resection	0	0	0	44.7
1325	11.7	43.5	36	196	125	F	5	colorectal	0	1	0	32.5
1326	4.7	126.4	81	185	95	M	3	thyroid	1	0	0	27.8
1327	3	109	88	197	76	M	5	hepatic	0	1	1	19.6
1328	9.7	176	67	179	132	M	4	minor resection	0	0	1	41.2
1329	8.2	260	80	156	92	M	1	thyroid	0	1	0	37.8
1330	6.5	34.6	58	161	52	M	2	breast	0	1	1	20.1
1331	7.1	32.9	24	152	74	M	5	others	0	0	0	32
1332	8.9	256.9	26	166	70	M	1	colorectal	0	1	1	25.4
1333	3.5	73.3	21	190	68	M	2	biliary/pancreas	1	0	0	18.8
1334	12	204.6	66	181	71	M	1	thyroid	0	0	1	21.7
1335	11.7	168.3	23	157	123	M	3	thyroid	1	1	0	49.9
1336	8.2	251.9	38	172	136	F	3	vascular	1	1	0	46
1337	3.2	48	32	187	119	M	1	hepatic	1	1	0	34
1338	8.5	49.4	84	179	83	F	2	thyroid	1	1	0	25.9
1339	1.8	172.4	83	164	110	M	1	others	1	1	0	40.9
1340	1.3	284.6	73	159	95	F	4	hepatic	1	1	1	37.6
1341	3.8	131.5	85	187	117	M	2	breast	0	1	0	33.5
1342	6.1	106.2	49	164	94	F	2	major resection	0	1	1	34.9
1343	10.6	186.7	83	179	89	M	1	stomach	1	0	0	27.8
1344	9	280	46	195	131	M	5	transplantation	1	0	0	34.5
1345	9.2	253	83	175	77	M	1	transplantation	1	1	1	25.1
1346	5.7	298.7	51	194	63	F	5	minor resection	0	1	0	16.7
1347	4.8	18.5	44	163	57	M	2	vascular	0	0	0	21.5
1348	5.1	44.5	77	152	122	M	3	major resection	1	1	0	52.8
1349	11.9	187.5	56	185	140	M	3	hepatic	1	1	0	40.9
1350	1.4	248.3	61	175	66	F	1	vascular	1	1	0	21.6
1351	10.5	94.2	53	163	64	F	5	minor resection	1	0	0	24.1
1352	7.4	80.9	36	180	141	M	1	vascular	1	0	1	43.5
1353	5.8	238.6	62	163	49	M	4	colorectal	1	0	0	18.4
1354	9	28.2	38	189	128	F	1	breast	0	0	1	35.8
1355	6.4	118.4	40	159	122	F	1	biliary/pancreas	0	1	0	48.3
1356	10.6	157.7	44	158	135	M	1	thyroid	0	1	0	54.1
1357	10.9	173.4	89	195	134	M	1	biliary/pancreas	1	0	1	35.2
1358	5.6	221.8	36	189	76	M	5	vascular	0	0	1	21.3
1359	4	114.2	58	192	74	F	5	hepatic	0	0	0	20.1
1360	7.5	188.5	43	191	135	F	5	minor resection	1	1	1	37
1361	11	180.6	45	167	70	M	4	thyroid	1	0	0	25.1
1362	3.3	169.7	81	185	126	F	4	hepatic	1	0	0	36.8
1363	7.9	196.5	85	185	131	F	1	others	1	1	0	38.3
1364	7.9	86.7	68	161	132	M	5	others	1	1	1	50.9
1365	9.1	36.4	65	199	48	M	4	minor resection	0	0	1	12.1
1366	2.4	46.4	27	189	149	M	3	thyroid	0	0	1	41.7
1367	8.9	76.7	56	152	111	F	1	vascular	1	1	1	48
1368	11	156.1	36	167	87	F	2	transplantation	1	1	0	31.2
1369	3	254	81	156	74	M	5	others	0	0	1	30.4
1370	3.6	214	36	180	60	F	1	colorectal	0	1	1	18.5
1371	11.7	239.2	79	150	115	F	1	minor resection	0	0	1	51.1
1372	3	113.1	30	180	83	F	2	others	1	0	0	25.6
1373	10.4	128.5	42	162	130	F	3	others	1	1	0	49.5
1374	6.4	125.4	59	178	85	M	4	minor resection	1	0	0	26.8
1375	3.7	67.3	56	152	75	F	4	colorectal	1	1	1	32.5
1376	10.6	29.6	47	178	93	M	2	minor resection	0	1	0	29.4
1377	5.9	182.2	22	184	57	F	2	breast	0	0	0	16.8
1378	6.7	296.9	35	164	149	M	4	transplantation	1	1	0	55.4
1379	5	60	38	170	85	F	3	biliary/pancreas	0	1	1	29.4
1380	7.5	25.4	67	168	137	M	3	stomach	1	0	1	48.5
1381	2.8	236.5	23	177	72	M	1	colorectal	0	0	0	23
1382	5.3	84.7	67	153	108	F	2	stomach	1	1	0	46.1
1383	11.7	250.9	83	194	63	F	2	colorectal	1	0	0	16.7
1384	3.8	214.7	18	162	131	M	2	breast	0	0	0	49.9
1385	8.2	284.4	74	164	116	F	4	stomach	0	1	0	43.1
1386	4.6	129.8	47	197	69	M	4	colorectal	0	1	1	17.8
1387	9.5	202.6	75	188	82	M	4	stomach	0	0	0	23.2
1388	2.4	145.9	69	181	146	M	3	breast	0	1	0	44.6
1389	11.7	193.6	54	152	143	M	4	hepatic	1	0	0	61.9
1390	6	141.5	65	179	134	F	1	thyroid	1	0	1	41.8
1391	3.6	66.3	18	169	47	F	4	biliary/pancreas	1	0	1	16.5
1392	1.8	158.3	36	151	46	F	3	breast	0	0	0	20.2
1393	2.9	164.2	63	199	49	F	2	breast	1	1	1	12.4
1394	6.7	245.5	84	174	105	F	1	thyroid	0	1	1	34.7
1395	4.7	223.8	19	160	64	M	3	transplantation	0	1	1	25
1396	10.1	203.2	73	150	120	F	5	major resection	0	1	0	53.3
1397	5.7	44.7	34	197	82	F	2	vascular	1	1	0	21.1
1398	3.7	219.5	39	198	124	F	4	hepatic	1	0	0	31.6
1399	7.8	156.1	44	197	145	M	3	transplantation	0	0	0	37.4
1400	8.8	269.5	72	159	146	F	5	transplantation	1	0	0	57.8
1401	2.8	276.9	49	166	80	F	3	hepatic	1	1	1	29
1402	2.8	27.9	77	179	90	F	4	others	0	0	1	28.1
1403	1.4	248.3	45	184	137	F	3	colorectal	0	1	1	40.5
1404	9.1	22.9	45	199	143	F	5	thyroid	1	1	0	36.1
1405	8.3	117.7	42	168	81	M	3	major resection	1	0	1	28.7
1406	6.2	168.2	43	195	98	F	1	vascular	0	0	0	25.8
1407	10.3	54.7	88	183	65	F	1	thyroid	1	1	0	19.4
1408	9.9	226.9	34	181	65	F	4	biliary/pancreas	1	1	1	19.8
1409	7.4	14.4	24	161	136	M	5	transplantation	1	0	1	52.5
1410	10.6	60.6	73	192	114	F	5	stomach	0	1	0	30.9
1411	3.3	179.3	81	166	128	F	5	breast	0	0	1	46.5
1412	2.2	217.7	37	155	104	M	5	stomach	0	0	1	43.3
1413	4	276	55	162	80	F	5	hepatic	1	1	1	30.5
1414	1.6	215.2	75	188	121	M	2	breast	0	0	0	34.2
1415	6.8	205.5	33	171	148	F	3	breast	0	1	0	50.6
1416	11.3	125.6	68	160	55	M	5	minor resection	1	1	1	21.5
1417	1.4	12.4	44	156	132	M	1	colorectal	1	0	1	54.2
1418	2.3	46.6	68	194	127	M	3	vascular	1	0	0	33.7
1419	6	166	33	194	131	M	4	transplantation	1	1	0	34.8
1420	11.3	206.4	77	170	75	F	4	colorectal	0	0	0	26
1421	4.5	132.2	57	150	145	M	5	thyroid	0	1	0	64.4
1422	6.6	222.4	84	179	81	M	2	major resection	1	1	1	25.3
1423	1.5	162.3	19	168	104	F	2	others	0	0	0	36.8
1424	2.6	33.4	65	196	105	F	3	major resection	0	0	0	27.3
1425	11.9	67.3	69	195	111	M	2	breast	1	0	1	29.2
1426	11.6	253.9	41	178	142	M	4	vascular	1	0	1	44.8
1427	1.1	220.8	19	184	73	F	5	vascular	1	0	1	21.6
1428	11.5	269.7	82	169	111	M	1	stomach	0	0	0	38.9
1429	8	45.9	37	185	123	F	4	thyroid	0	1	0	35.9
1430	10.5	297.2	51	188	115	F	4	vascular	0	1	1	32.5
1431	6	72.3	58	150	111	M	3	breast	0	1	0	49.3
1432	6.7	15.4	58	172	60	F	2	breast	0	0	0	20.3
1433	6.4	299.3	40	180	89	F	1	hepatic	0	0	0	27.5
1434	8.3	92.9	55	184	78	M	1	stomach	1	0	1	23
1435	2.5	204.4	61	196	128	F	2	major resection	1	1	1	33.3
1436	1.3	62.9	84	194	88	F	5	major resection	1	0	0	23.4
1437	4.4	179.1	79	171	147	M	2	others	1	0	0	50.3
1438	8.8	272.4	29	195	141	F	5	hepatic	0	0	0	37.1
1439	3.2	104.2	47	156	122	F	1	thyroid	1	1	0	50.1
1440	8.4	205	82	182	86	M	3	hepatic	1	1	0	26
1441	11.7	66.1	58	194	79	F	4	stomach	1	1	1	21
1442	2	191.9	37	185	119	F	1	colorectal	1	0	1	34.8
1443	8.4	108.9	23	193	128	F	1	minor resection	0	0	0	34.4
1444	5.9	72.8	21	156	74	F	1	biliary/pancreas	0	1	1	30.4
1445	10.5	102.2	27	176	97	M	4	others	0	1	0	31.3
1446	2.9	63.5	68	151	102	F	5	vascular	1	1	0	44.7
1447	8.6	271.8	55	166	72	M	3	others	1	0	0	26.1
1448	10.2	126.4	18	150	59	F	3	breast	0	0	1	26.2
1449	11.4	82.6	25	195	82	M	3	major resection	1	1	1	21.6
1450	8.5	141.1	80	179	94	F	5	hepatic	1	1	1	29.3
1451	6.5	104.3	50	171	57	M	2	transplantation	0	0	1	19.5
1452	7.8	226.4	32	177	79	M	2	thyroid	1	1	1	25.2
1453	10.6	291.7	48	182	68	F	3	breast	1	1	1	20.5
1454	7.3	138.2	38	175	109	F	1	colorectal	1	1	0	35.6
1455	1.3	260	20	184	132	M	1	biliary/pancreas	1	1	0	39
1456	11.2	175	83	160	135	M	4	transplantation	1	0	0	52.7
1457	8.6	57.3	52	156	62	M	2	major resection	1	0	0	25.5
1458	8.4	210.9	58	177	102	M	1	colorectal	1	0	1	32.6
1459	3.4	159.9	76	174	70	M	3	hepatic	1	1	1	23.1
1460	8.2	199.4	33	190	73	M	4	hepatic	1	1	0	20.2
1461	5.3	268.2	73	180	116	F	2	minor resection	1	0	1	35.8
1462	8.2	138.8	62	152	88	F	4	transplantation	0	1	1	38.1
1463	2.2	271.5	76	182	134	M	1	others	0	0	1	40.5
1464	8.2	228.2	67	183	49	M	3	others	0	1	1	14.6
1465	12	152.7	29	170	77	F	3	vascular	0	1	1	26.6
1466	1.5	185.7	29	186	148	M	3	stomach	1	1	1	42.8
1467	11.7	105.8	50	198	49	M	1	colorectal	0	0	0	12.5
1468	5.5	295.3	66	168	80	F	5	major resection	0	0	1	28.3
1469	10.6	204.2	38	186	121	F	3	transplantation	0	1	1	35
1470	9.6	24.6	77	170	125	M	5	minor resection	0	1	0	43.3
1471	7.2	106.1	69	163	57	F	3	minor resection	0	0	0	21.5
1472	9.1	191.5	71	159	69	M	5	stomach	1	0	0	27.3
1473	10.7	28.2	56	156	102	F	2	major resection	0	0	0	41.9
1474	5.4	18.9	66	178	46	M	2	major resection	1	1	0	14.5
1475	4.6	141.6	81	189	132	M	3	biliary/pancreas	1	0	0	37
1476	8.3	107.8	43	157	80	M	4	biliary/pancreas	1	1	0	32.5
1477	9.9	138.2	88	188	69	M	4	minor resection	1	0	0	19.5
1478	9.4	87.7	24	162	78	F	1	transplantation	0	1	0	29.7
1479	9.8	59.4	89	195	56	F	2	transplantation	1	0	1	14.7
1480	5.8	210.5	79	168	63	F	2	major resection	1	0	1	22.3
1481	10	160.2	41	160	138	M	4	vascular	1	0	0	53.9
1482	2.3	69.6	57	151	81	F	3	transplantation	0	0	0	35.5
1483	7	104	64	198	45	M	1	minor resection	1	0	0	11.5
1484	1.1	182.4	25	155	104	M	2	thyroid	0	0	1	43.3
1485	4.6	32.8	71	178	111	F	1	stomach	0	0	0	35
1486	5	54.5	26	190	93	F	2	others	1	1	1	25.8
1487	5.4	33.1	20	154	134	M	5	others	1	1	1	56.5
1488	8.7	245.9	71	190	123	M	5	minor resection	1	1	1	34.1
1489	5.3	228.7	38	179	90	F	1	minor resection	1	0	1	28.1
1490	5.9	229	65	188	92	F	4	biliary/pancreas	0	1	0	26
1491	3.6	218.3	64	185	136	F	4	others	1	1	0	39.7
1492	5.1	204.8	85	176	112	F	2	major resection	0	1	0	36.2
1493	3.5	149.4	80	199	63	F	5	others	0	0	0	15.9
1494	1.8	197	33	167	132	M	5	minor resection	0	0	0	47.3
1495	7.6	23	22	198	84	M	1	stomach	0	0	1	21.4
1496	8.4	191	28	185	50	M	1	colorectal	1	0	1	14.6
1497	7.8	236	46	165	124	F	4	stomach	0	0	0	45.5
1498	6.1	156.1	87	154	140	M	4	others	0	1	1	59
1499	5.2	115	65	158	138	F	4	biliary/pancreas	1	1	1	55.3
1500	10.5	91.9	32	183	107	F	3	colorectal	1	0	0	32
1501	6.7	197.1	51	183	79	F	5	transplantation	1	1	1	23.6
1502	6.3	211.5	77	185	116	M	5	hepatic	1	1	1	33.9
1503	1.3	262.8	79	180	105	M	1	thyroid	0	1	0	32.4
1504	4.8	110.6	19	169	49	M	5	minor resection	0	1	1	17.2
1505	5.2	233.7	36	166	81	M	1	others	0	0	0	29.4
1506	5.4	173.7	66	169	120	F	3	major resection	0	0	1	42
1507	7.4	266.3	45	177	133	F	4	colorectal	0	1	1	42.5
1508	6.9	164	65	170	141	M	3	major resection	0	0	0	48.8
1509	7.7	161.1	54	168	147	M	4	others	1	1	1	52.1
1510	9.4	178.4	66	152	132	F	4	thyroid	1	0	1	57.1
1511	9.9	227.8	65	179	55	M	1	thyroid	0	1	0	17.2
1512	8.9	289.8	46	154	143	M	4	stomach	0	0	1	60.3
1513	11.5	33.2	77	191	84	F	3	major resection	0	1	1	23
1514	1.2	27.4	46	155	109	M	2	others	0	0	0	45.4
1515	3.2	282	75	152	52	M	1	hepatic	0	1	0	22.5
1516	1.1	164.6	65	198	131	M	4	transplantation	1	1	1	33.4
1517	8.1	189.1	40	191	128	F	4	major resection	1	1	1	35.1
1518	10.9	150.9	44	173	140	M	5	hepatic	1	1	0	46.8
1519	3.7	39	24	193	55	M	1	colorectal	0	1	1	14.8
1520	11.2	233.2	66	150	115	F	1	vascular	0	0	0	51.1
1521	1.7	227.2	71	199	102	F	3	biliary/pancreas	1	0	1	25.8
1522	11.3	101.8	85	185	138	F	2	major resection	0	1	0	40.3
1523	4.9	100.2	59	164	92	F	3	breast	0	1	0	34.2
1524	2.1	253.3	76	190	147	F	3	minor resection	0	0	0	40.7
1525	6.3	32.8	61	187	57	F	3	major resection	0	1	0	16.3
1526	3.8	265.8	43	193	104	F	2	vascular	1	0	1	27.9
1527	4.1	85.9	40	167	93	M	3	breast	0	1	1	33.3
1528	4.4	182.8	25	172	111	F	1	stomach	1	0	0	37.5
1529	9.8	281.6	70	196	51	F	2	major resection	0	1	0	13.3
1530	6.9	207.3	31	178	121	F	4	breast	1	1	0	38.2
1531	4.4	131.4	88	190	145	M	5	biliary/pancreas	1	1	1	40.2
1532	7.7	210.6	24	171	69	M	5	breast	0	1	0	23.6
1533	8.9	111.1	26	173	67	F	1	biliary/pancreas	1	1	1	22.4
1534	4	91.9	20	194	95	F	5	transplantation	1	1	1	25.2
1535	5.5	299	34	197	91	F	5	transplantation	1	0	0	23.4
1536	2.3	228.2	61	162	141	M	5	colorectal	1	1	1	53.7
1537	3	197.7	63	182	49	F	4	colorectal	1	0	1	14.8
1538	8.5	114.3	75	199	140	M	5	transplantation	0	1	0	35.4
1539	3	26.2	45	171	138	M	3	biliary/pancreas	1	0	1	47.2
1540	6.8	20.9	31	184	139	F	1	others	0	1	0	41.1
1541	8.8	171.6	26	166	57	M	1	transplantation	1	0	1	20.7
1542	2.2	231.5	43	171	86	F	1	others	1	0	0	29.4
1543	7.2	166.8	19	154	49	M	4	thyroid	0	1	1	20.7
1544	3.8	254.1	51	174	67	M	4	major resection	1	1	1	22.1
1545	11.6	21.6	36	155	106	M	5	hepatic	1	1	1	44.1
1546	6.3	117.6	56	166	45	F	3	major resection	1	1	0	16.3
1547	9.9	80.3	30	180	118	M	5	stomach	0	0	1	36.4
1548	7.1	140.8	22	166	135	M	1	stomach	0	1	1	49
1549	1.5	32.8	67	182	98	F	3	hepatic	1	1	1	29.6
1550	8	286.8	40	188	116	M	1	stomach	0	0	0	32.8
1551	11.5	76.3	46	197	47	M	3	hepatic	1	1	0	12.1
1552	7.6	277.6	89	186	127	F	2	hepatic	0	1	0	36.7
1553	10	134.7	43	197	108	F	4	vascular	0	0	1	27.8
1554	10.7	295.8	74	153	95	F	4	stomach	0	1	1	40.6
1555	3.5	171.6	18	192	46	M	1	breast	1	1	0	12.5
1556	3.3	280.1	45	163	93	M	1	hepatic	0	0	0	35
1557	7.7	13.5	79	162	75	M	2	biliary/pancreas	1	1	1	28.6
1558	5.5	227.5	64	176	118	M	5	biliary/pancreas	0	1	1	38.1
1559	10.2	272.1	76	173	124	M	3	vascular	1	1	1	41.4
1560	10.9	52.2	48	176	145	F	2	stomach	1	0	0	46.8
1561	4.9	39.7	87	157	128	M	2	hepatic	0	1	1	51.9
1562	3.6	134.3	66	196	47	F	1	minor resection	0	0	0	12.2
1563	9.6	280.9	22	199	79	M	1	major resection	1	0	0	19.9
1564	4	168.2	48	188	142	M	5	transplantation	1	1	0	40.2
1565	10	163.9	54	170	129	F	5	minor resection	0	0	0	44.6
1566	5.7	52.6	32	190	80	M	1	hepatic	0	1	1	22.2
1567	8.3	12.2	69	160	108	M	4	hepatic	1	1	0	42.2
1568	2.1	245.3	86	180	76	F	5	others	1	1	1	23.5
1569	7.9	37.2	28	176	62	F	2	biliary/pancreas	1	0	0	20
1570	6	194.5	60	191	78	M	1	thyroid	1	1	0	21.4
1571	7.5	275.4	87	195	100	F	3	transplantation	0	0	0	26.3
1572	2.8	72.1	40	197	146	M	3	colorectal	0	0	0	37.6
1573	9.1	203.6	57	176	111	F	4	hepatic	0	0	1	35.8
1574	10.5	34.7	80	157	97	M	1	thyroid	0	1	1	39.4
1575	3.4	185.9	19	182	111	F	2	major resection	0	0	1	33.5
1576	2.1	59.2	64	161	135	F	4	hepatic	0	0	1	52.1
1577	1.3	224	47	184	110	M	2	minor resection	1	0	0	32.5
1578	8.1	98.8	33	183	108	F	3	biliary/pancreas	0	0	1	32.2
1579	7.7	145.5	76	165	111	F	2	transplantation	1	0	1	40.8
1580	7	184.6	64	185	125	F	3	biliary/pancreas	0	0	0	36.5
1581	3.6	61.3	47	151	83	M	5	major resection	0	1	0	36.4
1582	5.3	225.6	26	161	82	F	3	major resection	1	0	0	31.6
1583	7.5	99.2	82	176	84	F	3	vascular	0	1	1	27.1
1584	6.5	202.8	76	166	63	F	4	thyroid	1	1	1	22.9
1585	11.9	57.6	81	169	127	M	4	biliary/pancreas	1	1	0	44.5
1586	2.5	210.2	25	170	49	M	1	colorectal	1	0	1	17
1587	8.6	48.9	69	179	113	F	1	colorectal	0	1	0	35.3
1588	5.4	134.5	35	191	58	M	3	hepatic	1	1	0	15.9
1589	5.7	83.2	75	169	135	F	5	others	1	0	1	47.3
1590	8.9	227.5	66	157	93	M	1	others	1	0	0	37.7
1591	8.6	87.5	49	167	108	F	3	transplantation	1	1	1	38.7
1592	11.9	265.9	65	167	144	M	4	major resection	1	1	0	51.6
1593	2.4	268.8	62	167	101	F	1	thyroid	0	1	0	36.2
1594	2.1	68.6	71	151	148	F	1	others	0	0	0	64.9
1595	9	188.8	63	161	79	M	3	breast	0	0	0	30.5
1596	7.4	37.3	48	181	129	F	3	colorectal	1	0	1	39.4
1597	4	124.8	54	191	49	F	2	vascular	0	1	0	13.4
1598	1.9	217.4	33	157	132	F	2	others	0	0	0	53.6
1599	1.9	201.9	63	159	83	M	5	major resection	1	0	1	32.8
1600	10.8	191.9	63	160	68	F	1	others	1	0	0	26.6
1601	3.1	93.4	78	163	84	F	2	thyroid	0	1	1	31.6
1602	4.6	120.9	63	175	94	F	3	thyroid	0	0	1	30.7
1603	3.5	41.6	68	196	121	M	1	colorectal	0	1	1	31.5
1604	4.9	219.1	79	179	146	F	2	stomach	1	1	0	45.6
1605	1.8	157.1	52	191	102	M	5	minor resection	0	0	1	28
1606	6.7	216.1	59	153	45	F	5	hepatic	0	0	0	19.2
1607	1.7	83.7	62	188	87	M	5	hepatic	0	0	1	24.6
1608	9.8	105.4	85	160	83	M	5	hepatic	0	1	1	32.4
1609	3.6	108.3	64	173	54	M	3	others	1	1	1	18
1610	6.9	19.4	47	171	46	F	5	minor resection	0	1	0	15.7
1611	10.7	110.2	41	152	107	M	4	breast	1	1	1	46.3
1612	8.2	243.4	83	186	60	M	5	major resection	0	0	1	17.3
1613	6.9	270.4	60	151	81	M	2	major resection	1	0	0	35.5
1614	4.6	161.2	51	161	60	M	1	minor resection	0	1	1	23.1
1615	4.7	143.2	40	170	131	M	2	others	0	1	1	45.3
1616	8.4	20.9	78	154	134	M	1	vascular	1	1	1	56.5
1617	11.9	265.2	54	156	124	M	3	stomach	0	1	0	51
1618	8.3	15.7	30	153	71	M	1	transplantation	0	0	1	30.3
1619	7.1	284.1	88	192	107	M	4	stomach	1	0	0	29
1620	9	152.9	24	190	149	F	5	vascular	1	0	0	41.3
1621	6.1	110.5	59	185	138	M	2	major resection	1	0	0	40.3
1622	1.7	278.2	55	171	108	M	1	breast	0	1	1	36.9
1623	7.2	19	69	178	141	M	2	transplantation	0	1	1	44.5
1624	11.5	179.5	61	158	76	M	5	stomach	1	0	0	30.4
1625	2.9	170.1	81	175	53	M	3	minor resection	1	0	0	17.3
1626	8.6	75.2	30	161	55	M	5	colorectal	1	0	0	21.2
1627	3.2	135.5	45	197	145	M	3	hepatic	0	0	1	37.4
1628	6.9	199.9	18	150	114	F	2	biliary/pancreas	0	0	1	50.7
1629	2.1	221.4	60	157	74	F	3	colorectal	1	0	1	30
1630	6	12.2	59	182	148	F	3	hepatic	1	1	0	44.7
1631	9.3	281.8	67	153	59	M	3	breast	1	1	0	25.2
1632	4.8	59.4	77	163	103	M	3	minor resection	1	0	0	38.8
1633	8.3	79.3	18	178	92	F	3	stomach	0	0	1	29
1634	9.7	87.9	68	163	138	F	1	minor resection	1	1	1	51.9
1635	11.2	22.9	33	158	126	M	3	transplantation	1	1	1	50.5
1636	3.6	47.4	56	158	120	M	3	colorectal	0	0	0	48.1
1637	5.4	296.1	32	175	104	F	5	thyroid	1	1	1	34
1638	2.7	102.8	50	198	112	F	5	hepatic	1	1	1	28.6
1639	11.9	45.2	70	196	101	F	5	minor resection	0	1	0	26.3
1640	11.2	42.8	34	191	108	F	3	hepatic	1	1	1	29.6
1641	6.9	219.2	23	166	98	M	5	hepatic	1	1	1	35.6
1642	10.3	258.1	48	190	124	F	1	vascular	1	1	1	34.3
1643	6.7	86	86	153	131	F	2	breast	0	1	1	56
1644	7.9	18	57	195	119	M	5	transplantation	1	1	0	31.3
1645	2	76.2	47	152	98	F	5	breast	0	1	0	42.4
1646	9.3	28.3	86	178	103	F	1	breast	0	1	0	32.5
1647	2.4	41.8	24	174	132	F	4	breast	0	0	0	43.6
1648	10.1	136.3	30	170	130	M	4	stomach	1	0	1	45
1649	9.6	78.2	21	161	83	M	1	transplantation	0	1	0	32
1650	8.8	160.6	67	150	59	F	5	hepatic	0	0	0	26.2
1651	1.4	85	20	150	123	M	2	hepatic	1	0	0	54.7
1652	4.3	282.9	29	194	118	M	5	transplantation	0	1	0	31.4
1653	3.9	272.9	82	195	72	F	1	transplantation	0	0	1	18.9
1654	5	175.2	44	197	80	M	1	vascular	0	1	0	20.6
1655	2	114.1	67	156	98	F	3	colorectal	1	0	1	40.3
1656	11.3	121.8	34	159	61	M	1	major resection	0	0	1	24.1
1657	7.1	130.6	89	164	144	F	3	hepatic	0	0	1	53.5
1658	4.4	221.5	49	189	130	M	1	others	1	1	0	36.4
1659	5.4	142.1	68	160	131	M	3	transplantation	1	0	1	51.2
1660	5.9	258.7	34	195	137	F	3	others	0	1	0	36
1661	7.6	283.9	51	194	66	F	5	minor resection	1	0	0	17.5
1662	6.7	108.8	52	172	119	F	3	others	0	0	1	40.2
1663	11.1	173.5	41	162	80	F	4	others	1	1	1	30.5
1664	6.5	39.4	71	176	73	M	1	stomach	0	0	1	23.6
1665	11.9	69.7	35	190	99	M	2	vascular	1	1	1	27.4
1666	10.4	131.1	67	166	86	F	1	biliary/pancreas	0	1	1	31.2
1667	3.3	71.4	63	199	76	M	5	colorectal	0	1	1	19.2
1668	11.2	264.4	65	162	58	F	5	colorectal	1	1	0	22.1
1669	2.3	57.6	50	161	62	M	3	major resection	1	0	0	23.9
1670	10	143.2	44	178	82	F	5	transplantation	1	1	1	25.9
1671	5.2	186.4	18	170	145	M	5	others	1	1	0	50.2
1672	10.7	211.3	76	169	78	F	1	transplantation	1	1	0	27.3
1673	10.5	122.3	27	169	89	M	4	minor resection	0	0	0	31.2
1674	9.9	262.3	42	180	131	M	4	hepatic	0	0	0	40.4
1675	9.7	175.7	74	157	76	F	3	minor resection	1	1	0	30.8
1676	4.4	138.6	83	173	111	M	5	others	0	0	1	37.1
1677	1.9	31.4	32	160	107	M	5	hepatic	0	0	1	41.8
1678	5.4	145.8	45	188	99	F	4	vascular	1	1	0	28
1679	2.9	248.4	30	182	87	F	3	stomach	0	1	0	26.3
1680	8.6	189	31	191	66	F	5	major resection	1	0	1	18.1
1681	4.8	251.7	83	164	131	F	3	colorectal	0	0	1	48.7
1682	11.7	154.3	51	153	112	M	1	breast	0	0	0	47.8
1683	8.1	46.1	42	150	121	F	5	biliary/pancreas	1	0	1	53.8
1684	10	15.9	71	181	140	F	5	hepatic	0	1	1	42.7
1685	2.5	99.3	29	160	73	F	5	breast	1	0	0	28.5
1686	10.5	213	26	179	84	M	4	colorectal	0	0	0	26.2
1687	11.2	239.6	48	186	148	M	4	biliary/pancreas	0	0	1	42.8
1688	6.4	97.2	70	168	89	M	5	minor resection	0	1	0	31.5
1689	7.7	154.7	60	185	54	M	5	hepatic	1	0	0	15.8
1690	9.4	133.3	55	183	121	F	1	major resection	1	1	0	36.1
1691	2.9	130.2	59	156	89	M	1	stomach	0	1	0	36.6
1692	6.5	78.6	89	194	61	M	3	vascular	1	1	1	16.2
1693	5.4	51.3	65	169	146	F	3	hepatic	1	0	0	51.1
1694	2.6	68.6	84	161	46	F	4	minor resection	1	0	1	17.7
1695	5	27.9	83	181	61	M	2	colorectal	0	1	0	18.6
1696	1.7	69.1	33	151	134	F	1	stomach	1	0	0	58.8
1697	1.3	14.6	33	171	82	M	3	colorectal	1	1	0	28
1698	2.5	192.7	48	190	81	M	1	others	1	1	0	22.4
1699	11.6	103.1	75	197	107	M	1	others	1	0	0	27.6
1700	7	292.3	45	189	49	F	2	colorectal	1	1	0	13.7
1701	11.6	67.8	21	173	69	F	1	colorectal	1	1	0	23.1
1702	5.8	111.6	27	199	117	M	2	transplantation	1	0	0	29.5
1703	4.4	115.1	68	180	136	M	2	transplantation	1	1	1	42
1704	6.6	14.4	35	153	66	F	1	vascular	1	0	1	28.2
1705	5.8	253.7	64	173	137	M	1	stomach	1	0	1	45.8
1706	2.2	21.2	49	192	107	F	3	vascular	0	1	1	29
1707	8	282.8	47	166	79	F	1	colorectal	0	1	1	28.7
1708	3.4	268.9	53	189	99	F	1	breast	0	0	0	27.7
1709	7.8	166.2	26	168	64	F	1	major resection	0	1	0	22.7
1710	8.2	168.6	53	189	49	M	3	vascular	0	0	0	13.7
1711	2.7	200.3	46	187	83	F	2	others	1	1	0	23.7
1712	1.7	123.5	33	183	107	F	3	stomach	1	0	1	32
1713	9.6	198.4	38	196	76	F	1	biliary/pancreas	1	1	1	19.8
1714	6.1	24.9	81	182	147	M	5	breast	1	0	1	44.4
1715	1.6	27.6	83	155	107	M	1	others	0	1	1	44.5
1716	11.9	143.7	76	185	118	M	3	thyroid	0	1	0	34.5
1717	1.6	170.3	45	162	84	M	3	colorectal	1	0	0	32
1718	8.6	267.7	72	196	61	M	4	stomach	1	0	0	15.9
1719	11.8	42.1	48	158	145	F	5	transplantation	0	1	1	58.1
1720	3.6	248.9	50	184	123	M	3	colorectal	1	1	1	36.3
1721	2.6	72.5	77	183	117	M	2	hepatic	1	1	0	34.9
1722	2.3	125.5	58	165	76	F	1	breast	0	1	0	27.9
1723	4.3	103.2	63	167	67	M	2	thyroid	1	0	0	24
1724	2.1	127.2	66	167	119	M	3	major resection	1	1	1	42.7
1725	8.6	55.3	82	187	104	F	3	major resection	1	1	1	29.7
1726	1.7	157	59	199	121	M	2	hepatic	0	0	0	30.6
1727	6.6	242.9	40	192	126	M	2	major resection	0	1	1	34.2
1728	12	139.2	44	181	100	F	4	biliary/pancreas	0	0	0	30.5
1729	10	153.3	49	156	53	M	1	transplantation	0	1	0	21.8
1730	7.8	256.4	20	172	113	M	2	transplantation	0	0	0	38.2
1731	4.4	215.3	77	172	106	F	1	minor resection	0	0	1	35.8
1732	7.9	153.3	34	195	108	M	5	vascular	0	1	1	28.4
1733	6.8	86.2	49	167	66	M	3	hepatic	1	0	1	23.7
1734	5.7	266.9	24	156	76	M	2	hepatic	0	1	1	31.2
1735	2.4	178.2	88	191	91	M	5	major resection	1	0	1	24.9
1736	10.8	75.7	86	189	46	M	3	biliary/pancreas	0	0	0	12.9
1737	5.9	89.5	75	173	129	F	4	hepatic	1	0	0	43.1
1738	3.1	243.3	57	163	136	M	3	transplantation	1	1	1	51.2
1739	5	24.7	65	199	96	F	2	colorectal	0	1	1	24.2
1740	5.6	297.7	68	154	132	M	5	major resection	1	0	0	55.7
1741	10.1	49.5	74	195	132	M	5	transplantation	0	1	1	34.7
1742	9.1	241.3	88	171	58	F	5	major resection	1	0	1	19.8
1743	9.5	125.7	54	171	81	F	3	stomach	1	0	1	27.7
1744	1.1	153.8	72	159	71	F	1	biliary/pancreas	1	1	1	28.1
1745	5.6	265.6	58	175	68	M	1	colorectal	0	0	0	22.2
1746	6.3	130.9	37	164	108	M	3	major resection	1	1	1	40.2
1747	1.2	166.8	50	187	114	F	2	vascular	1	0	0	32.6
1748	3.9	26.2	57	190	70	M	3	colorectal	0	1	1	19.4
1749	9.4	12.7	51	191	98	M	1	minor resection	0	0	1	26.9
1750	2.5	82.5	79	198	59	M	3	transplantation	1	0	0	15
1751	6.9	208	36	150	73	M	5	colorectal	0	0	0	32.4
1752	3.4	46.9	60	163	144	M	2	minor resection	0	0	1	54.2
1753	1.1	44.8	86	185	118	F	2	stomach	0	0	0	34.5
1754	3.7	130.4	80	180	72	M	4	hepatic	0	1	0	22.2
1755	11.7	198.6	27	177	103	F	3	stomach	1	1	0	32.9
1756	9.8	217.1	30	183	117	M	5	others	0	0	1	34.9
1757	11.6	63.4	22	184	65	M	3	vascular	1	0	1	19.2
1758	6.4	34.9	75	188	54	M	4	vascular	0	1	1	15.3
1759	2.2	282.8	76	172	48	M	4	hepatic	0	1	1	16.2
1760	7	87.1	76	195	106	F	3	colorectal	0	0	0	27.9
1761	6	257.8	32	193	48	M	3	major resection	1	0	1	12.9
1762	10.3	260.7	18	168	50	M	3	major resection	1	0	1	17.7
1763	2.1	234.5	55	167	134	F	1	others	1	0	1	48
1764	6.4	60.6	70	164	148	M	4	vascular	1	0	0	55
1765	2.7	248.7	69	150	124	M	2	biliary/pancreas	0	0	0	55.1
1766	4.6	233.5	18	174	116	M	1	thyroid	1	1	1	38.3
1767	9.1	183.9	28	175	136	F	5	breast	0	0	0	44.4
1768	6.2	109.1	75	184	60	M	2	thyroid	1	0	0	17.7
1769	5.1	87.6	57	164	82	F	2	thyroid	0	1	1	30.5
1770	5.3	47.1	77	153	93	F	2	colorectal	1	1	0	39.7
1771	6.1	158.8	61	164	105	M	4	others	0	1	0	39
1772	9.6	180.6	23	191	109	M	5	colorectal	0	0	1	29.9
1773	10.8	115.5	45	187	127	M	1	stomach	1	1	1	36.3
1774	11.5	148.9	48	194	94	M	5	stomach	1	0	0	25
1775	9.7	116.7	25	188	61	F	1	colorectal	0	1	1	17.3
1776	4.5	196.6	22	150	72	M	4	major resection	0	1	0	32
1777	8.6	271.6	71	171	88	M	5	others	1	1	0	30.1
1778	5.8	59.2	34	160	56	M	2	biliary/pancreas	0	0	1	21.9
1779	3.8	121.8	55	195	114	F	5	colorectal	1	1	0	30
1780	10.2	52.6	26	187	115	M	4	biliary/pancreas	0	1	0	32.9
1781	1.4	192	31	186	116	M	4	breast	1	1	0	33.5
1782	10.9	221.9	43	175	47	M	4	others	1	0	1	15.3
1783	6.1	280.4	79	176	93	M	1	others	1	0	0	30
1784	8	92.3	42	162	65	M	5	colorectal	0	0	0	24.8
1785	8.3	285.7	53	156	52	M	2	minor resection	1	0	0	21.4
1786	10.8	30.2	50	157	108	M	2	minor resection	1	0	1	43.8
1787	8	185.7	20	195	136	F	3	breast	1	1	1	35.8
1788	7.8	28.5	28	172	103	F	4	thyroid	1	1	1	34.8
1789	1.7	269.4	75	175	74	M	2	stomach	1	0	0	24.2
1790	6.7	164.6	81	193	76	M	4	breast	0	1	1	20.4
1791	2.7	204.8	35	176	119	M	2	hepatic	0	1	1	38.4
1792	9.1	251.5	64	158	64	F	5	thyroid	0	0	0	25.6
1793	6.6	55.3	61	195	60	M	3	hepatic	1	0	1	15.8
1794	8.5	23.1	76	187	69	M	4	others	0	0	0	19.7
1795	1.5	265.1	67	196	104	F	1	major resection	1	1	0	27.1
1796	1.9	102.7	86	162	89	F	1	transplantation	0	0	0	33.9
1797	8.9	49.1	46	156	53	M	2	minor resection	0	0	0	21.8
1798	1.8	146.9	84	160	95	M	5	biliary/pancreas	0	0	0	37.1
1799	1.8	184.3	19	159	147	F	4	hepatic	0	1	1	58.1
1800	1.1	20.9	42	182	105	F	3	major resection	1	1	0	31.7
1801	11.5	91.2	36	188	84	F	5	minor resection	0	1	0	23.8
1802	9.1	21.4	57	199	148	F	2	minor resection	0	0	0	37.4
1803	4.9	133.1	19	152	105	M	5	major resection	1	1	0	45.4
1804	4.3	269.8	82	190	111	M	3	colorectal	0	0	0	30.7
1805	4.8	295	79	178	124	F	5	vascular	0	0	0	39.1
1806	9.5	195.5	71	186	120	M	4	breast	1	1	0	34.7
1807	8.3	58.6	62	194	59	M	2	others	0	0	1	15.7
1808	3	272.9	66	165	97	F	3	biliary/pancreas	0	1	1	35.6
1809	2.9	160.7	86	165	48	F	2	major resection	1	0	1	17.6
1810	2.1	56.3	55	193	67	F	4	hepatic	1	0	0	18
1811	8.3	277.5	21	199	71	M	3	others	0	1	1	17.9
1812	9.4	230.2	34	192	147	M	3	breast	0	0	1	39.9
1813	3.9	222.7	70	198	81	M	2	vascular	0	1	0	20.7
1814	1.2	216.2	70	156	121	F	5	stomach	1	1	1	49.7
1815	1.9	69.7	48	164	87	M	5	thyroid	1	0	0	32.3
1816	11.6	72.8	39	187	81	F	1	transplantation	0	0	0	23.2
1817	4.2	210.2	28	155	148	M	1	biliary/pancreas	1	0	0	61.6
1818	9.5	75.3	51	167	129	F	3	major resection	1	0	0	46.3
1819	7.9	138.3	32	168	73	M	2	hepatic	0	0	1	25.9
1820	5.2	237.2	27	151	73	M	3	major resection	1	0	0	32
1821	3.3	237.8	70	152	93	F	2	thyroid	1	0	1	40.3
1822	2.3	142.5	65	195	119	F	4	colorectal	1	0	1	31.3
1823	7.8	240.2	48	174	95	M	1	biliary/pancreas	1	0	0	31.4
1824	9.5	253.5	54	185	94	M	3	vascular	0	0	1	27.5
1825	8.1	200.6	45	198	72	F	4	colorectal	1	0	0	18.4
1826	6.8	77.8	48	177	118	M	5	hepatic	0	1	0	37.7
1827	1.5	90.9	87	187	49	M	1	breast	0	0	0	14
1828	11.7	102.7	31	177	100	F	2	biliary/pancreas	0	0	1	31.9
1829	9.8	45.6	33	181	108	F	5	biliary/pancreas	0	0	0	33
1830	4.2	90.7	42	190	133	M	5	stomach	1	1	1	36.8
1831	11.8	72.3	56	185	141	F	4	hepatic	0	0	1	41.2
1832	7.6	143.1	83	188	61	M	3	breast	0	1	0	17.3
1833	7.4	273.6	55	185	141	M	3	transplantation	1	1	0	41.2
1834	9.2	42.1	58	192	133	F	4	colorectal	1	0	1	36.1
1835	9.9	219.4	57	172	141	M	5	stomach	1	0	1	47.7
1836	8.2	209.9	81	151	99	M	1	minor resection	0	0	0	43.4
1837	2.4	39.6	33	159	53	M	5	stomach	0	1	0	21
1838	4.7	277.7	76	155	135	M	4	transplantation	1	1	0	56.2
1839	11.2	175.7	28	157	133	M	5	major resection	1	1	0	54
1840	3.5	116.8	18	164	112	F	5	colorectal	0	0	0	41.6
1841	5.1	229.9	30	194	117	F	5	minor resection	1	0	1	31.1
1842	5.8	86.1	47	178	123	M	5	transplantation	1	1	1	38.8
1843	5.8	211.7	86	177	60	M	1	stomach	0	1	1	19.2
1844	7.7	23.4	35	171	60	F	2	major resection	1	1	0	20.5
1845	11.4	253.7	30	183	57	M	2	major resection	1	1	0	17
1846	3.6	141.1	49	169	122	F	3	colorectal	1	0	0	42.7
1847	2.3	195.4	88	182	130	F	2	colorectal	1	0	0	39.2
1848	3.2	75.7	89	164	129	F	2	stomach	1	1	1	48
1849	10.8	207	67	156	117	M	2	vascular	1	0	1	48.1
1850	8.1	234.4	88	173	107	M	5	biliary/pancreas	0	1	1	35.8
1851	4.1	148.3	48	175	85	M	5	hepatic	0	1	1	27.8
1852	10	189.9	68	199	97	M	1	thyroid	1	0	0	24.5
1853	10.5	143.4	44	159	112	F	5	minor resection	0	0	1	44.3
1854	10.3	269.5	77	164	118	M	5	minor resection	1	0	0	43.9
1855	11.1	155.4	50	186	143	M	2	transplantation	0	1	1	41.3
1856	3.8	254.4	70	173	53	M	1	vascular	1	1	1	17.7
1857	9.3	242.8	89	160	95	F	1	vascular	0	0	0	37.1
1858	6.1	130.2	50	189	92	M	2	others	1	0	0	25.8
1859	10.3	78.3	58	170	124	F	2	vascular	1	0	0	42.9
1860	9	129	36	189	93	M	1	others	1	1	0	26
1861	9.5	250	58	187	62	M	4	minor resection	0	1	1	17.7
1862	8.2	77.6	59	164	54	M	2	thyroid	0	0	0	20.1
1863	3	163	40	164	129	M	2	stomach	0	0	1	48
1864	7	244.2	50	186	98	M	1	stomach	1	1	1	28.3
1865	11.8	113.8	37	194	123	F	4	breast	0	0	1	32.7
1866	11.3	197	42	163	59	M	4	others	0	1	1	22.2
1867	1.5	82.7	69	192	55	F	3	biliary/pancreas	1	0	0	14.9
1868	2.8	43.5	29	170	84	M	4	transplantation	1	1	0	29.1
1869	2.4	240.8	49	193	149	M	2	stomach	0	1	1	40
1870	9	40.5	50	169	91	F	5	colorectal	1	0	1	31.9
1871	10	90.2	85	182	145	M	1	vascular	0	0	0	43.8
1872	3.3	258.3	32	152	64	F	2	thyroid	1	1	0	27.7
1873	6.6	111.8	68	189	142	F	1	major resection	1	0	1	39.8
1874	10.2	292.2	23	172	66	M	4	others	0	0	1	22.3
1875	9.1	294.2	86	193	92	M	1	others	1	0	1	24.7
1876	7	89.3	86	196	126	M	2	thyroid	1	1	0	32.8
1877	7.5	23.8	52	172	60	M	5	breast	1	1	0	20.3
1878	6.6	215.1	51	176	49	M	2	hepatic	1	1	1	15.8
1879	4.3	141.9	80	184	109	F	3	stomach	1	0	1	32.2
1880	7.2	41	85	174	127	F	1	major resection	1	1	1	41.9
1881	8.6	215.8	35	181	118	M	2	vascular	1	0	1	36
1882	10.6	21	43	171	65	M	4	major resection	1	0	1	22.2
1883	8	262.6	78	157	105	F	4	colorectal	1	1	1	42.6
1884	9.4	51.9	65	187	121	F	2	major resection	1	1	0	34.6
1885	2.8	48.7	89	167	99	F	3	others	1	1	0	35.5
1886	6.1	62.6	48	177	68	M	1	hepatic	1	0	0	21.7
1887	1.1	288.6	51	177	67	M	3	stomach	0	0	0	21.4
1888	3.7	211.6	24	160	131	F	5	vascular	1	1	0	51.2
1889	9	242.8	24	161	55	F	2	minor resection	1	0	1	21.2
1890	11.9	126.5	64	151	91	M	3	minor resection	1	1	0	39.9
1891	2.1	108.9	25	186	46	F	5	minor resection	0	1	1	13.3
1892	5.4	79.5	18	153	114	M	3	hepatic	0	1	0	48.7
1893	9.8	150.4	20	190	97	F	5	colorectal	0	0	1	26.9
1894	3.2	170.9	70	194	55	M	4	transplantation	0	1	1	14.6
1895	7.1	194	55	194	59	F	4	minor resection	1	1	1	15.7
1896	9.1	86.1	68	196	117	F	2	minor resection	1	1	1	30.5
1897	7.8	285.2	32	183	56	F	3	breast	1	1	0	16.7
1898	3.1	60.9	84	172	80	F	4	transplantation	0	0	0	27
1899	4.9	290.1	81	162	136	M	1	thyroid	1	0	0	51.8
1900	9.6	16.3	85	156	67	F	4	hepatic	0	0	1	27.5
1901	7.1	150.6	22	181	71	M	4	hepatic	0	0	1	21.7
1902	1.1	108	27	172	132	F	3	transplantation	0	0	0	44.6
1903	9.4	141.3	25	198	58	F	5	vascular	1	0	1	14.8
1904	1.4	176.4	29	157	98	M	1	stomach	1	0	0	39.8
1905	9.2	137.4	81	199	143	F	1	colorectal	1	1	1	36.1
1906	3.2	131.5	76	196	71	F	5	transplantation	1	1	1	18.5
1907	11.5	223	84	196	65	M	3	others	0	0	1	16.9
1908	5	209.5	67	186	93	F	4	others	1	1	1	26.9
1909	4.6	252	40	183	106	F	5	breast	1	0	0	31.7
1910	2.6	84	57	197	121	F	1	colorectal	1	0	1	31.2
1911	4.4	187.5	35	178	116	M	1	hepatic	0	1	0	36.6
1912	10.6	180.5	38	186	88	F	4	breast	0	1	1	25.4
1913	12	118.5	18	172	88	M	4	thyroid	1	1	0	29.7
1914	5.1	152	55	187	142	M	2	transplantation	1	1	0	40.6
1915	5.9	102.4	58	178	105	M	5	vascular	0	0	0	33.1
1916	8.9	52.9	59	193	86	M	4	minor resection	0	1	1	23.1
1917	10.7	73.6	26	154	67	F	2	biliary/pancreas	1	0	0	28.3
1918	7.5	42.4	40	189	117	F	3	biliary/pancreas	0	0	0	32.8
1919	5.3	208.7	28	160	45	M	1	stomach	0	1	1	17.6
1920	5.5	202.3	88	163	80	F	5	vascular	0	1	0	30.1
1921	8.7	285.8	48	198	99	F	3	minor resection	0	1	1	25.3
1922	1	222.1	43	191	60	F	5	transplantation	0	0	0	16.4
1923	7.8	27	47	151	133	F	5	others	0	0	0	58.3
1924	4.9	266.7	51	184	62	F	4	minor resection	0	1	0	18.3
1925	9.7	260.5	63	194	142	F	2	breast	1	1	1	37.7
1926	2	139.7	86	198	82	M	5	colorectal	0	0	0	20.9
1927	7.5	180.7	22	184	111	F	3	stomach	1	1	0	32.8
1928	6.3	293.1	78	191	64	M	5	hepatic	1	1	1	17.5
1929	8.1	165.3	55	177	63	F	2	stomach	1	1	1	20.1
1930	1.7	272.7	45	157	57	M	1	colorectal	1	1	1	23.1
1931	7.4	35.9	43	181	61	F	5	breast	1	1	1	18.6
1932	7.2	67	78	153	122	M	3	others	1	1	1	52.1
1933	7.2	138.9	40	194	74	M	1	biliary/pancreas	0	1	1	19.7
1934	7.6	180.4	63	156	130	F	1	vascular	0	0	1	53.4
1935	8.4	247.1	47	188	87	F	4	colorectal	1	1	0	24.6
1936	9.9	296.6	84	197	92	M	4	breast	1	1	0	23.7
1937	4	124	50	176	87	F	5	major resection	0	0	0	28.1
1938	10.1	25.7	20	186	137	F	3	breast	0	0	1	39.6
1939	6.5	242.7	86	166	110	F	4	transplantation	1	1	0	39.9
1940	1.8	186.1	59	159	97	F	2	major resection	1	0	1	38.4
1941	1.6	69.2	79	153	116	M	2	colorectal	1	1	0	49.6
1942	4.7	154.5	75	172	122	F	1	thyroid	0	0	0	41.2
1943	9.6	225.8	74	163	78	F	1	transplantation	0	0	1	29.4
1944	8.8	233.9	18	154	121	F	1	thyroid	0	0	0	51
1945	9.7	155.9	77	151	118	F	2	stomach	1	1	1	51.8
1946	6.7	99.9	86	195	116	M	4	major resection	0	0	0	30.5
1947	5.8	292.4	76	173	115	F	4	transplantation	1	1	1	38.4
1948	2.6	203	63	167	57	F	5	vascular	1	1	1	20.4
1949	4.6	129.6	51	176	134	F	3	others	0	0	1	43.3
1950	5.8	92.8	42	173	100	M	2	breast	0	0	1	33.4
1951	2	222.6	59	178	103	F	1	colorectal	0	1	0	32.5
1952	3.4	81.7	46	160	76	M	3	vascular	1	1	1	29.7
1953	7.6	61.5	42	197	127	F	1	breast	0	1	0	32.7
1954	9.1	164.6	71	167	123	F	3	transplantation	1	0	0	44.1
1955	12	95.5	84	197	98	M	3	vascular	0	1	0	25.3
1956	11.3	193.1	32	153	46	M	4	biliary/pancreas	1	0	1	19.7
1957	8.1	46	21	182	81	F	5	colorectal	0	1	1	24.5
1958	5.6	200.6	55	163	127	F	5	hepatic	1	0	1	47.8
1959	8	93.6	37	193	141	F	1	thyroid	0	1	1	37.9
1960	9.6	12.1	40	191	147	F	2	breast	1	1	0	40.3
1961	2.3	48.6	54	181	77	F	5	thyroid	0	0	1	23.5
1962	5.5	280.9	79	153	45	M	2	biliary/pancreas	0	0	1	19.2
1963	10.2	261.8	25	169	147	F	1	thyroid	0	0	0	51.5
1964	5.2	79.3	54	170	72	M	2	minor resection	0	0	0	24.9
1965	7.3	236.2	62	152	61	M	3	stomach	1	0	1	26.4
1966	7.5	187.3	50	174	101	F	3	colorectal	0	1	0	33.4
1967	3	291.6	24	153	114	F	1	stomach	1	0	1	48.7
1968	5	119.6	39	196	96	M	2	vascular	0	0	1	25
1969	4.7	208.3	22	160	88	M	2	thyroid	0	0	0	34.4
1970	1.3	30.3	32	165	128	F	1	others	0	0	1	47
1971	1.3	126.1	38	185	91	M	5	hepatic	0	0	0	26.6
1972	10.1	289.6	34	155	57	M	4	minor resection	1	1	0	23.7
1973	4	167.2	73	180	120	M	5	minor resection	1	0	0	37
1974	6.7	94.9	67	189	74	F	4	breast	0	1	1	20.7
1975	4.3	46.6	24	162	129	F	2	breast	1	0	1	49.2
1976	11.3	214.6	67	172	110	M	4	vascular	1	0	1	37.2
1977	3.9	197.7	77	153	97	M	4	major resection	0	1	0	41.4
1978	5.7	119.7	24	186	62	F	2	biliary/pancreas	0	0	1	17.9
1979	10.6	285.9	57	191	72	F	3	major resection	1	0	1	19.7
1980	10.3	18.4	62	186	48	M	4	transplantation	1	1	0	13.9
1981	3	99.5	76	193	86	F	1	colorectal	0	1	0	23.1
1982	9.8	277.3	72	182	50	F	5	colorectal	0	0	0	15.1
1983	6	104.4	81	191	146	F	2	stomach	0	1	1	40
1984	6.3	84.6	82	178	53	F	2	vascular	0	0	0	16.7
1985	2.5	165.9	71	186	64	F	4	colorectal	0	0	0	18.5
1986	1.9	249.3	57	168	138	M	3	colorectal	0	0	0	48.9
1987	9	41.7	70	169	145	M	3	biliary/pancreas	0	1	1	50.8
1988	6.5	283.6	61	181	82	F	5	stomach	0	1	1	25
1989	5.8	241	80	193	112	F	5	transplantation	0	0	0	30.1
1990	9	64.2	19	165	146	F	3	transplantation	0	0	0	53.6
1991	9.4	217.1	38	154	94	F	3	minor resection	1	1	1	39.6
1992	2.7	122.9	67	198	104	M	3	vascular	1	0	1	26.5
1993	7.7	127.9	69	195	57	M	4	stomach	1	1	1	15
1994	2.5	237.6	26	161	143	F	1	colorectal	0	1	0	55.2
1995	9.3	289.3	37	194	138	F	5	vascular	1	1	1	36.7
1996	8.2	48.5	35	170	86	F	2	minor resection	0	1	0	29.8
1997	11.5	133.1	47	163	112	F	3	breast	0	1	1	42.2
1998	1.8	150.5	82	186	69	F	3	colorectal	0	0	1	19.9
1999	1.6	120.4	41	171	75	M	1	hepatic	1	1	0	25.6
[truncated: 4,167 more rows]
