# Supplementary material for: Large language models generating synthetic clinical datasets: a feasibility and comparative analysis with real-world perioperative data
Source: Front Artif Intell. 2025 Feb 5;8:1533508. doi: 10.3389/frai.2025.1533508 (PMC11836953; doi:10.3389/frai.2025.1533508)
Supplement: Supplementary file 2 [file Data_Sheet_2.XLSX]

## Sheet: Sheet1
Case ID	log(Operation Time)	log(Post-Operative LOS)	Age	Height	Weight	BMI	Sex	ASA Classification	Operation Type	Preoperative HTN	Preoperative DM	Intraoperative Transfusion
1	0.932358	5.81062	64.9592	172.416	64.3797	21.6567	M	2	stomach	0	1	0
2	0.421836	4.35298	67.3047	161.766	52.8105	20.181	F	3	major resection	0	0	0
3	1.05374	4.34399	24.0969	162.042	75.9415	28.9217	M	2	transplantation	1	0	0
4	1.75752	5.02241	38.9673	154.616	44.9032	18.7831	F	2	others	0	0	0
5	0.344741	3.52808	53.3812	149.079	67.3488	30.3036	M	2	colorectal	1	0	0
6	0.344754	4.67672	65.8983	178.475	50.1629	15.7481	M	1	biliary/pancreas	0	0	0
7	1.80269	4.09592	64.7143	172.248	52.2971	17.6266	M	1	major resection	0	0	0
8	1.15002	3.03484	64.4664	150.523	67.9565	29.9933	M	2	stomach	1	0	1
9	0.155543	4.90835	52.2563	163.851	53.9622	20.0999	F	2	thyroid	1	0	0
10	0.969218	4.22946	53.0527	161.649	55.8062	21.3569	M	2	stomach	0	0	0
11	0.160412	4.34956	47.3324	160.151	52.3926	20.4271	F	2	colorectal	0	0	0
12	0.158553	3.15952	68.6967	158.989	82.307	32.5613	M	1	hepatic	0	0	0
13	0.727538	6.32528	44.5891	165.792	54.6348	19.8766	F	2	minor resection	0	0	0
14	-1.00528	5.51769	69.8651	169.553	62.3408	21.6851	F	2	others	1	0	0
15	-0.853834	5.6165	60.6973	165.974	59.4214	21.5707	F	2	colorectal	0	0	0
16	0.0809208	4.18185	57.0869	161.473	64.2973	24.6601	M	2	others	1	1	0
17	-0.281316	2.57302	48.3548	161.157	54.6665	21.0487	F	1	minor resection	1	0	1
18	0.785655	6.7338	38.3783	170.574	59.434	20.4272	M	1	minor resection	0	0	0
19	-0.197051	4.45796	48.4841	166.499	66.2845	23.9104	M	2	others	0	0	0
20	-0.602492	3.68086	53.0188	163.136	51.8069	19.4666	F	1	minor resection	1	0	0
21	1.71138	4.99799	23.9098	162.201	74.2938	28.2388	F	2	breast	1	0	0
22	0.351476	5.84585	54.9126	165.482	75.4014	27.5345	M	2	thyroid	0	0	0
23	0.587293	4.50095	70.9261	158.478	68.7326	27.3667	F	3	colorectal	0	0	0
24	-0.612498	5.97179	65.8276	169.582	62.5518	21.7511	M	3	others	1	0	0
25	0.0953163	5.75079	50.6462	153.249	27.3013	11.6248	M	3	breast	1	0	0
26	0.622182	3.31069	58.4001	158.968	66.634	26.3679	F	3	others	0	1	0
27	-0.392399	3.76562	49.7902	167.77	57.2397	20.336	F	3	thyroid	1	1	0
28	0.835061	5.60902	59.8537	152.758	58.9104	25.2455	M	2	biliary/pancreas	0	0	0
29	0.0500865	1.46175	79.7166	148.97	39.893	17.9764	M	3	vascular	0	0	0
30	0.298478	4.35812	71.5563	163.053	67.4322	25.3635	F	2	biliary/pancreas	0	0	0
31	0.0492279	2.91016	65.1649	147.907	45.0622	20.5985	F	2	biliary/pancreas	0	0	0
32	2.02223	3.98849	50.6936	151.33	63.111	27.5585	M	1	stomach	0	0	0
33	0.522148	4.18933	68.4361	169.023	72.1668	25.2608	M	2	others	0	1	0
34	-0.3174	4.12218	33.6481	160.747	56.3413	21.8042	F	3	biliary/pancreas	0	0	0
35	1.19433	3.90294	54.1274	173.575	75.7535	25.1435	F	2	transplantation	0	0	0
36	-0.448558	3.28723	66.0631	152.139	53.1432	22.9597	F	1	others	0	0	1
37	0.700926	7.11686	68.3003	161.701	68.6628	26.26	F	2	biliary/pancreas	0	0	0
38	-1.04257	6.63723	67.2933	165.95	46.7185	16.9643	M	2	thyroid	0	0	1
39	-0.534862	3.21387	61.939	152.434	73.6236	31.6849	F	2	major resection	0	0	0
40	0.691276	6.31479	54.9358	171.391	71.8367	24.455	M	2	colorectal	0	0	0
41	1.12673	4.0756	65.4101	166.906	67.1415	24.1017	M	1	stomach	0	0	0
42	0.67078	4.67298	44.127	148.657	57.2172	25.8913	M	3	others	0	0	0
43	0.440019	4.4555	45.6714	162.185	45.5988	17.3353	F	2	minor resection	0	1	1
44	0.290913	3.78148	58.6113	165.832	57.2476	20.817	M	1	thyroid	1	0	0
45	-0.655732	5.63875	60.2026	157.431	74.5355	30.0735	M	2	thyroid	0	0	0
46	-0.0457547	4.66925	31.6675	149.771	63.2439	28.1943	M	2	colorectal	0	0	0
47	0.162646	3.9885	64.2277	164.907	43.8591	16.1281	M	2	thyroid	0	0	0
48	1.38293	3.05281	68.7615	181.544	48.7924	14.8043	M	2	colorectal	0	0	0
49	0.809269	3.51724	56.6267	159.179	76.1808	30.0659	F	2	hepatic	0	0	0
50	-0.884484	2.67224	89	176.018	67.3668	21.7436	M	2	vascular	1	0	0
51	0.793564	4.54081	47.9804	156.034	47.5338	19.5237	M	1	stomach	1	0	0
52	0.223394	3.17477	52.5751	164.365	41.4082	15.3273	F	1	colorectal	0	0	0
53	-0.0112453	4.22692	52.09	169.151	54.5478	19.0645	F	3	others	0	0	0
54	1.02479	6.07522	56.6423	162.438	40.4231	15.3199	F	3	major resection	0	0	0
55	1.36192	5.88221	53.0371	159.947	59.9521	23.4343	M	2	biliary/pancreas	1	0	0
56	1.28175	4.49053	37.6464	168.761	89.9848	31.5957	F	2	thyroid	0	0	0
57	-0.141731	4.42859	49.9275	178.792	43.3533	13.5621	M	2	stomach	0	0	0
58	0.284393	6.65126	56.3364	165.097	59.6044	21.8674	F	3	stomach	0	0	1
59	0.799336	5.11545	75.2691	158.068	76.8578	30.7611	M	2	minor resection	0	0	0
60	1.31734	4.15658	89	160.877	70.375	27.1915	M	2	colorectal	1	0	0
61	0.147744	2.9156	76.7952	184.2	60.0338	17.6937	F	2	thyroid	1	0	0
62	0.38373	4.97208	46.6607	163.671	60.0614	22.4208	M	1	colorectal	1	0	0
63	-0.356493	5.46414	47.7966	157.393	48.4332	19.5511	M	1	biliary/pancreas	0	0	0
64	-0.42875	3.81323	55.4554	152.653	58.6641	25.1745	F	2	vascular	0	0	0
65	1.18627	4.85606	83.2064	146.793	64.551	29.9567	F	2	thyroid	0	1	0
66	1.62342	4.11616	55.3684	165.64	74.4757	27.1447	F	2	minor resection	1	0	0
67	0.475104	4.31904	38.7785	168.145	54.6038	19.3132	F	2	biliary/pancreas	0	0	0
68	1.33984	1.71576	50.5752	159.095	59.5605	23.5312	M	1	colorectal	0	0	0
69	0.823755	4.27639	68.5377	162.381	50.814	19.2713	M	2	major resection	0	0	0
70	0.0143237	5.62239	67.5796	152.435	64.3423	27.6904	F	1	minor resection	1	1	0
71	0.823562	3.81352	54.8717	163.654	70.7746	26.4255	F	1	others	1	0	0
72	1.76958	4.58635	67.4864	166.655	68.9993	24.8433	F	2	stomach	0	0	0
73	0.504196	3.67278	25.2782	157.903	48.2688	19.359	M	3	minor resection	1	0	0
74	1.79097	4.9343	59.2123	177.061	63.4386	20.2351	F	2	others	0	0	0
75	-1.57328	4.28233	70.0171	155.304	53.9457	22.3661	M	2	stomach	0	0	1
76	1.19381	3.46566	45.84	164.95	73.3923	26.974	F	2	others	0	0	0
77	0.602986	6.03278	45.7904	169.812	59.889	20.7687	M	3	transplantation	0	1	0
78	0.292598	5.57669	31.0846	161.845	44.2452	16.8916	F	2	thyroid	0	0	0
79	0.606776	3.84346	80.4273	160.888	59.2153	22.8765	M	2	breast	0	0	0
80	-1.06501	5.0895	47.4491	150.21	67.0277	29.7067	F	2	transplantation	0	0	0
81	0.356384	5.13428	61.1711	174.194	64.5575	21.2755	M	1	colorectal	0	0	0
82	0.820119	5.2528	66.3515	161.048	55.8521	21.5343	M	2	vascular	0	0	0
83	1.72123	2.61249	79.3163	167.136	55.0058	19.6911	F	3	others	1	0	0
84	0.116311	5.66447	55.533	168.301	50.3729	17.7838	M	2	minor resection	1	0	0
85	-0.117029	3.88324	50.0291	157.102	57.2003	23.1759	M	1	colorectal	1	0	0
86	0.129587	4.12265	60.2007	160.81	51.8913	20.0664	M	2	breast	1	0	0
87	1.26898	7.50781	76.0615	173.997	72.9205	24.086	F	2	biliary/pancreas	0	0	0
88	0.797316	4.86812	55.3006	152.893	51.3677	21.9742	M	3	thyroid	0	1	0
89	0.107073	4.09046	44.0983	180.827	63.1555	19.3145	M	1	hepatic	0	0	0
90	0.945667	2.03502	35.7341	156.098	62.3725	25.5975	F	2	minor resection	1	0	0
91	0.61105	6.09743	40.2948	152.357	72.6392	31.293	M	2	transplantation	0	0	0
92	1.31179	3.00691	70.0701	163.649	74.2943	27.7415	M	3	colorectal	0	1	0
93	-0.0314507	3.39311	53.1528	181.519	69.7632	21.1729	F	2	stomach	0	0	0
94	0.26956	4.15257	49.057	146.06	65.812	30.8489	M	2	major resection	0	0	0
95	0.217745	6.12755	47.5089	161.296	49.6687	19.0913	F	1	colorectal	0	1	1
96	-0.643666	5.40076	58.9441	166.61	49.4358	17.809	M	1	stomach	0	0	0
97	0.771081	4.34864	54.3115	162.8	52.0063	19.6223	F	2	others	1	1	0
98	0.742888	4.87537	53.8308	165.798	70.4076	25.6132	F	2	biliary/pancreas	0	0	0
99	0.537111	3.84856	76.9929	156.329	62.5916	25.6116	M	2	major resection	0	0	0
100	0.344392	4.68481	79.6867	157.348	71.7522	28.9811	F	1	stomach	0	1	0
101	-0.604958	4.60987	34.7453	161.232	73.2973	28.1957	F	2	biliary/pancreas	0	0	0
102	0.194801	5.62171	62.4067	152.784	53.3855	22.8701	M	2	hepatic	0	0	0
103	0.257458	5.61991	46.6395	162.125	62.1164	23.6322	M	2	stomach	0	0	0
104	-0.112031	5.08519	54.186	159.164	61.5973	24.315	F	1	stomach	0	0	0
105	0.403326	4.11755	62.1453	158.464	57.9715	23.0863	M	3	stomach	0	0	0
106	0.857857	5.36526	54.6932	165.269	55.5867	20.3511	M	2	colorectal	0	0	0
107	2.04949	4.42308	61.02	146.838	75.393	34.9668	F	1	major resection	0	0	1
108	0.673361	3.30444	67.3373	160.538	62.3456	24.1908	F	2	others	0	0	0
109	0.740071	4.07128	61.9354	182.458	61.8984	18.5932	M	2	breast	0	0	0
110	0.473145	4.62252	48.4958	153.161	52.5006	22.3805	M	2	minor resection	1	0	0
111	-1.00969	5.55554	48.7475	173.576	69.5241	23.0759	M	2	others	0	0	0
112	0.511683	4.31961	37.1768	162.98	50.1702	18.8875	F	2	stomach	0	0	0
113	0.581425	3.16061	45.5394	157.32	66.9866	27.0658	F	4	biliary/pancreas	0	0	0
114	2.51345	4.59112	85.7405	151.142	67.3013	29.4614	M	1	colorectal	0	0	0
115	0.378342	4.65521	46.4234	163.712	56.9957	21.2657	F	1	major resection	1	0	0
116	0.775444	4.737	40.6933	175.021	65.4057	21.3519	M	1	others	0	0	0
117	0.505092	5.56645	62.2973	159.16	63.8855	25.2195	F	2	others	0	1	0
118	-0.406617	5.67838	56.1544	161.813	61.2936	23.4093	M	1	colorectal	0	0	0
119	1.45183	3.85554	54.9377	171.207	61.8961	21.1163	F	2	biliary/pancreas	0	0	1
120	1.13755	3.83076	77.8455	165.444	62.4586	22.8186	M	2	others	0	0	0
121	1.16899	3.35158	65.5693	148.976	63.2433	28.4959	M	2	transplantation	1	0	0
122	-0.198148	5.31666	50.1638	163.361	62.4409	23.3976	M	2	stomach	1	0	0
123	1.66085	6.16417	51.6702	175.527	49.0327	15.9146	M	3	minor resection	1	0	0
124	-0.594088	4.17096	50.5551	162.192	59.9938	22.8059	F	1	vascular	0	0	0
125	1.00483	4.25418	70.2178	138.911	64.7987	33.5808	F	2	hepatic	0	0	0
126	2.29413	6.18446	53.3309	165.852	62.8676	22.8553	F	2	major resection	0	0	0
127	-0.263391	5.09828	32.1309	160.802	72.7323	28.1285	M	2	biliary/pancreas	0	0	0
128	0.0776966	5.01995	57.0402	146.765	68.8892	31.982	M	2	transplantation	1	0	0
129	0.61312	3.18126	35.7874	148.055	51.7216	23.5952	M	1	minor resection	0	0	0
130	0.128206	5.29396	88.9121	170.904	59.8278	20.4833	M	2	colorectal	1	1	0
131	-0.713733	3.47708	43.9441	156.206	58.161	23.8363	M	2	biliary/pancreas	0	0	0
132	0.588125	3.24556	55.4192	154.698	61.6969	25.7806	F	1	colorectal	0	0	0
133	-0.321092	4.13515	61.4161	162.203	61.7127	23.4561	M	2	biliary/pancreas	1	0	0
134	0.913768	3.86505	53.6091	156.965	68.7905	27.9206	F	1	colorectal	0	0	0
135	-0.206217	4.27659	53.5895	163.371	63.7895	23.9	F	2	transplantation	0	0	0
136	1.77915	2.89869	63.752	160.765	75.9204	29.3748	M	2	breast	0	0	0
137	-0.0967356	5.61046	79.5183	152.18	64.5229	27.861	F	2	minor resection	0	0	1
138	0.274063	5.80129	68.687	158.11	52.1803	20.8732	M	2	breast	1	0	0
139	1.18707	2.3265	78.8373	166.321	56.3649	20.3757	M	1	stomach	0	0	0
140	-0.456615	5.63266	42.7885	162.871	68.7014	25.8988	M	2	minor resection	0	0	0
141	0.715878	3.6111	62.2607	161.805	43.155	16.4835	F	2	colorectal	0	0	0
142	1.58394	5.49538	59.9463	179.187	46.2451	14.403	M	1	thyroid	1	0	0
143	-0.759417	4.44966	62.7422	168.803	61.8702	21.7131	F	2	stomach	0	0	0
144	0.681446	4.55952	77.3771	169.848	72.6997	25.2007	M	1	transplantation	1	0	0
145	0.741946	4.31784	54.578	161.081	76.8014	29.5991	M	2	biliary/pancreas	0	0	0
146	1.16159	5.89671	51.941	164.405	59.2464	21.9196	M	1	major resection	0	0	0
147	-0.461508	3.12627	65.3531	158.799	73.9656	29.3315	F	2	vascular	0	0	1
148	-0.528647	5.21386	32.3444	169.203	62.5794	21.8582	F	1	stomach	0	0	0
149	0.952641	5.7715	54.3487	161.56	44.1082	16.8987	F	2	stomach	1	0	0
150	0.771776	5.33646	55.8142	164.424	61.654	22.805	M	2	minor resection	1	0	0
151	0.734396	7.15391	44.591	163.893	54.6184	20.3339	M	2	others	0	0	0
152	0.811544	3.92929	72.8206	162.354	72.3232	27.4381	F	2	stomach	0	0	0
153	-0.0137399	5.60875	42.5655	187.802	61.4513	17.4233	M	1	biliary/pancreas	0	0	0
154	0.719732	4.40712	55.7903	156.772	47.028	19.1347	M	1	others	0	0	0
155	0.76863	5.92075	61.9151	156.693	44.4733	18.1133	M	6	stomach	1	0	0
156	-0.0413385	4.51831	77.0519	168.485	61.5054	21.6666	F	2	biliary/pancreas	0	0	0
157	2.03308	4.0887	57.5793	157.387	33.8709	13.6738	F	2	colorectal	1	0	0
158	0.913962	6.00286	71.0945	160.002	55.7788	21.7882	M	3	colorectal	0	0	0
159	-0.424808	3.97154	67.7317	153.158	64.408	27.4574	F	1	stomach	1	0	0
160	1.06087	2.93062	59.4925	166.741	49.5723	17.83	F	2	stomach	1	0	0
161	-0.250644	3.94296	42.1761	166.851	73.1957	26.2924	M	2	others	1	0	0
162	1.16582	5.22651	37.2499	159.797	75.465	29.5535	M	1	stomach	0	0	0
163	1.46451	6.1	59.2505	168.663	50.0366	17.5893	F	1	major resection	0	0	0
164	-0.126829	4.65258	49.9825	146.515	58.3141	27.1649	F	2	thyroid	0	0	0
165	1.30755	6.01656	70.8534	156.425	73.2039	29.9171	M	2	colorectal	0	0	0
166	0.864876	2.99226	68.3778	161.047	61.7319	23.8016	F	1	others	0	0	0
167	1.19394	4.02611	55.0945	152.419	45.6854	19.6652	M	1	colorectal	1	0	0
168	2.05802	4.20091	41.2025	147.457	60.0962	27.6386	F	1	biliary/pancreas	1	0	0
169	0.335708	4.39755	65.0213	159.86	51.923	20.318	M	3	colorectal	0	0	0
170	-0.0730039	4.62203	43.1978	168.484	74.5112	26.2485	M	2	major resection	0	0	0
171	-0.18217	5.30773	46.9022	173.546	68.7261	22.8187	F	3	stomach	1	0	0
172	-0.122911	4.02437	43.7479	157.799	58.1331	23.3462	M	2	major resection	0	0	0
173	0.47101	4.6841	55.7528	168.822	63.3843	22.2395	M	2	breast	0	0	0
174	0.807286	4.47601	74.4357	167.989	46.6801	16.5412	F	1	vascular	0	0	0
175	0.755459	3.48074	57.658	173	53.065	17.7303	F	1	colorectal	0	0	0
176	1.19806	4.39856	51.4026	159.496	79.6377	31.3056	F	2	vascular	0	0	0
177	0.543454	4.36466	35.9503	147.029	62.3634	28.8487	M	2	transplantation	0	0	0
178	1.70164	4.34046	65.6121	163.114	72.4597	27.2341	F	2	major resection	1	0	0
179	0.320216	4.56289	46.5889	153.783	64.4193	27.2394	M	1	biliary/pancreas	0	0	0
180	2.72002	4.61251	59.4077	156.282	76.8849	31.4791	M	3	others	1	0	0
181	1.03604	4.03851	52.6732	159.917	38.7244	15.1424	M	1	stomach	0	0	1
182	-0.156155	5.96517	69.6958	159.593	59.5791	23.3921	M	1	hepatic	0	0	0
183	-0.327998	3.20549	55.4853	163.729	80.6916	30.1009	M	2	colorectal	1	0	0
184	0.920908	3.7123	56.8888	168.563	72.7602	25.6077	M	1	stomach	0	0	0
185	0.353336	7.66836	64.6645	159.345	77.0126	30.3311	F	1	minor resection	0	0	0
186	1.10706	3.35407	87.8087	165.916	61.6691	22.4022	F	1	colorectal	0	0	0
187	0.913483	2.99726	70.4135	162.638	55.5606	21.0051	F	1	transplantation	0	1	0
188	0.474446	5.35696	56.4651	170.563	49.9161	17.1582	M	1	transplantation	0	0	0
189	-0.147822	2.17985	57.7757	160.887	49.1126	18.9737	F	1	colorectal	1	0	0
190	-0.684937	4.26114	50.2371	161.831	71.0427	27.1268	M	2	biliary/pancreas	1	0	0
191	0.174002	6.95178	44.1679	159.287	67.6582	26.666	F	2	others	0	0	0
192	1.22154	2.78122	49.8389	161.113	60.9802	23.4923	M	2	colorectal	1	1	0
193	0.705131	2.28738	46.7068	155.766	67.6003	27.8615	M	2	biliary/pancreas	0	0	0
194	-0.468574	2.83293	67.0575	154.913	63.3878	26.4139	M	1	thyroid	0	0	0
195	0.672237	5.54215	42.4376	169.188	72.8298	25.4432	F	1	vascular	0	0	0
196	0.842795	5.798	76.7629	153.186	72.72	30.9897	M	2	colorectal	0	0	0
197	-0.177621	3.94777	68.4662	159.763	49.4703	19.3817	F	2	others	0	0	0
198	0.656595	5.29903	58.0227	171.25	64.8989	22.1297	F	1	biliary/pancreas	0	0	0
199	0.5798	6.09799	57.7345	159.474	42.525	16.7211	M	3	colorectal	1	0	0
200	-0.385948	6.5467	49.7743	169.644	63.2791	21.9879	M	2	biliary/pancreas	1	0	0
201	0.820661	4.24864	61.5857	157.422	68.7074	27.725	F	1	biliary/pancreas	0	0	0
202	0.983871	1.92634	73.2636	153.462	46.6156	19.7939	M	3	minor resection	0	0	1
203	1.40377	3.59941	47.6917	148.782	56.9502	25.7274	F	2	stomach	0	0	0
204	1.38026	4.04471	35.8393	173.81	61.8567	20.4757	F	3	major resection	0	0	0
205	-0.574646	4.2344	67.7691	152.724	64.4412	27.6281	M	1	major resection	0	0	0
206	-0.221011	4.31472	62.3606	168.942	58.538	20.5099	M	1	colorectal	0	0	1
207	0.947088	5.79135	41.738	153.902	48.2446	20.3684	F	2	others	0	0	0
208	0.946084	5.9671	47.2601	173.85	61.1249	20.2241	F	1	colorectal	1	0	0
209	0.947098	4.33301	45.4654	181.506	42.7165	12.9662	M	1	biliary/pancreas	0	0	0
210	2.767	5.76829	47.3866	147.992	59.0674	26.9693	M	2	breast	0	0	0
211	0.991996	4.93116	53.1091	153.172	56.6633	24.1513	F	1	breast	1	0	0
212	1.44599	4.59989	53.9248	169.165	60.2005	21.0368	M	3	hepatic	0	1	0
213	1.30002	5.55139	48.4393	166.926	55.3047	19.8478	F	2	biliary/pancreas	1	0	0
214	1.05672	4.60864	46.9065	169.198	44.3815	15.5029	F	2	stomach	0	1	0
215	0.279524	6.85233	54.4639	157.571	57.5275	23.1698	F	2	transplantation	1	0	1
216	1.14321	2.9016	60.124	179.619	72.4682	22.4618	M	2	colorectal	0	0	0
217	-0.0883515	3.94486	53.2146	163.526	76.2765	28.5244	F	2	major resection	0	0	1
218	0.342598	4.38403	74.2711	152.034	89.8433	38.8689	M	2	major resection	0	1	0
219	0.142768	5.02358	64.9835	160.331	81.2314	31.6002	M	2	vascular	0	0	0
220	0.598827	5.9598	35.0191	152.15	47.9607	20.7178	F	1	biliary/pancreas	0	0	0
221	2.39399	4.49943	65.2067	176.205	57.0426	18.3723	M	1	others	0	0	0
222	-0.968281	2.91988	66.3747	156.826	61.4846	24.9995	F	1	colorectal	1	0	0
223	1.08475	5.47904	51.5237	166.749	60.7615	21.8525	F	2	major resection	0	0	0
224	-0.763624	5.3801	36.3846	158.458	62.5479	24.9105	M	2	colorectal	0	0	0
225	0.153567	2.3327	57.8452	157.213	89.4776	36.2025	M	1	breast	0	0	0
226	1.40852	4.5227	57.62	146.067	49.2839	23.0996	M	2	colorectal	0	0	0
227	0.584681	2.73014	41.7174	167.659	53.5285	19.0428	M	3	biliary/pancreas	1	0	0
228	-0.333507	3.77594	37.0124	173.693	80.6806	26.7425	F	2	colorectal	0	0	0
229	-0.0421042	3.50683	56.4801	154.625	54.6521	22.8584	F	3	others	0	0	0
230	1.0794	5.44147	54.4026	149.209	66.2803	29.7712	F	3	others	0	0	0
231	-0.0542148	4.65902	51.7731	169.425	73.6642	25.6627	F	1	minor resection	1	0	0
232	0.707033	3.07428	56.5392	148.339	67.3505	30.6076	M	3	biliary/pancreas	0	0	0
233	0.56964	5.52147	41.9868	173.008	63.9558	21.3672	M	1	biliary/pancreas	0	0	0
234	0.00911332	2.9068	51.5225	154.725	72.5579	30.3085	M	3	stomach	0	0	0
235	2.25673	4.90003	65.3437	153.013	51.4606	21.9796	M	2	colorectal	0	1	0
236	1.04267	3.60717	52.7338	164.649	56.0299	20.6682	M	2	transplantation	0	1	0
237	-1.09521	4.11378	33.8609	153.574	67.9165	28.7966	M	2	thyroid	0	0	0
238	0.682909	5.09683	50.9818	156.423	37.9112	15.4941	F	2	breast	0	0	0
239	0.000923682	5.11624	42.4524	165.557	78.0632	28.4807	M	2	thyroid	0	0	0
240	1.21836	6.03778	61.5436	141.6	65.2415	32.5384	F	2	minor resection	0	0	0
241	-0.104187	4.43405	62.2817	176.648	63.5096	20.3527	M	1	others	1	0	0
242	0.440752	4.87329	34.0493	162.886	42.9668	16.1945	M	2	stomach	0	0	0
243	0.93901	4.03236	68.5657	151.38	46.9278	20.4782	M	1	colorectal	0	0	0
244	1.22907	4.73265	41.8524	153.754	57.1561	24.1776	M	2	others	0	0	0
245	-0.432038	5.02362	79.9889	171.046	71.047	24.2839	M	2	others	0	0	0
246	0.264061	4.41591	57.0337	167.684	37.8285	13.4536	F	2	stomach	0	0	0
247	0.151144	2.48876	39.9365	174.447	70.8274	23.2741	F	2	others	1	0	0
248	0.0077233	4.90156	41.427	156.633	57.6002	23.4778	F	2	biliary/pancreas	0	0	0
249	1.95243	4.93895	62.6994	165.063	59.1736	21.7184	F	3	colorectal	0	0	0
250	0.858605	3.7584	52.1438	166.182	64.6679	23.4165	F	1	transplantation	1	0	0
251	-0.480751	3.07564	56.3502	168.495	64.849	22.8418	F	3	colorectal	0	0	0
252	1.27096	6.19474	80.7541	172.214	53.5412	18.0532	M	3	major resection	0	0	0
253	2.23921	5.08233	47.7476	156.336	68.9447	28.2088	F	2	colorectal	0	0	0
254	1.3631	4.26814	58.586	161.527	35.0322	13.4269	F	2	biliary/pancreas	1	0	0
255	-0.688573	3.24215	77.9997	157.258	56.5591	22.8706	F	2	breast	1	0	0
256	0.143676	3.59835	61.5919	162.057	63.5171	24.1855	F	1	colorectal	0	0	0
257	1.5516	5.99893	34.7941	168.522	57.7739	20.3431	M	2	major resection	0	0	1
258	-0.0359663	4.68256	64.9449	148.272	40.7046	18.5151	F	2	thyroid	0	0	0
259	0.889831	3.90484	41.127	172.059	70.478	23.8065	F	3	major resection	0	0	0
260	1.15581	5.10295	77.8136	152.704	47.3681	20.3135	F	2	others	0	0	0
261	-0.212252	3.60673	45.9827	159.864	60.9694	23.8567	F	2	hepatic	0	0	0
262	0.485142	6.22295	89	173.218	63.5097	21.1668	M	2	thyroid	1	1	1
263	-2.07298	6.05566	78.6783	165.334	61.9754	22.6724	M	1	others	0	0	0
264	-0.290608	3.99977	46.3576	165.433	75.2117	27.4816	F	1	biliary/pancreas	1	0	0
265	0.329935	3.8166	58.0157	152.347	61.1335	26.3397	M	2	major resection	1	1	0
266	-0.470218	1.56851	68.489	153.523	66.6704	28.2871	F	1	stomach	0	0	0
267	1.84546	2.85281	68.9175	170.612	61.1031	20.9914	F	1	others	0	0	0
268	-0.616834	3.0134	64.0448	157.439	68.807	27.7594	M	2	transplantation	0	0	0
269	0.179204	4.67977	75.6058	158.25	77.7973	31.0655	M	2	colorectal	0	0	0
270	0.638115	4.15836	55.9745	170.808	63.3312	21.7072	F	2	vascular	0	0	0
271	1.69178	3.00677	52.4947	153.472	70.7524	30.0387	M	3	colorectal	0	0	0
272	-0.621433	4.20928	52.7782	164.828	78.5095	28.8976	M	1	biliary/pancreas	0	0	0
273	1.46818	5.09803	69.9841	162.879	77.379	29.167	F	1	major resection	0	1	0
274	0.541227	5.12346	62.9433	162.487	57.3092	21.7064	F	2	biliary/pancreas	0	0	0
275	-0.256133	2.38037	61.8884	158.047	73.6846	29.4987	F	2	others	0	0	0
276	0.904531	4.38206	69.0828	157.519	64.6123	26.0406	F	2	thyroid	0	0	0
277	0.693044	2.96382	28.4492	153.227	74.6153	31.78	M	1	transplantation	1	0	0
278	0.0504256	5.54595	62.1565	166.665	68.2965	24.5873	F	2	minor resection	0	1	0
279	0.589121	5.41309	60.8503	156.759	64.9221	26.4198	F	2	major resection	0	0	0
280	0.223208	3.51223	81.5539	170.849	66.7455	22.8664	F	1	vascular	0	0	0
281	0.624268	3.66137	35.9079	160.577	64.6868	25.087	M	1	minor resection	0	0	0
282	1.06535	4.00577	79.9604	153.399	65.1371	27.6812	M	2	transplantation	1	0	0
283	1.80816	1.98134	58.8065	160.463	59.9176	23.2705	M	1	transplantation	0	0	0
284	-0.462204	4.90664	64.7108	158.973	58.8476	23.2852	M	2	colorectal	0	0	0
285	2.24796	4.21869	81.6554	171.196	82.0552	27.9974	M	1	biliary/pancreas	0	0	0
286	-1.03648	5.6233	65.7354	159.334	67.2472	26.4886	F	1	hepatic	0	0	0
287	0.410965	3.2858	63.4457	160.132	55.1437	21.5049	M	2	thyroid	1	0	0
288	1.00601	3.82739	61.1889	174.661	58.5517	19.1933	M	1	stomach	0	0	0
289	0.758917	2.82463	50.8279	166.885	73.913	26.539	M	1	minor resection	1	0	0
290	0.0323496	3.39215	57.3233	176.823	53.2676	17.0368	F	2	breast	0	0	0
291	0.36567	3.19136	47.5153	173.348	44.677	14.8678	F	1	biliary/pancreas	0	1	0
292	0.136627	5.65245	57.0938	154.873	45.5245	18.9798	F	2	transplantation	1	0	0
293	0.0591507	3.73796	24.3823	171.031	41.8327	14.3009	F	2	hepatic	0	0	0
294	1.21608	4.66732	63.855	175.64	46.7873	15.1664	F	1	others	0	0	0
295	0.82004	4.09674	55.9921	175.704	48.1458	15.5953	F	1	transplantation	1	0	1
296	-0.0240993	3.0925	52.9304	171.016	77.7022	26.5682	M	2	thyroid	0	1	0
297	1.25628	4.33682	60.8673	170.838	61.2151	20.9743	M	2	minor resection	0	0	0
298	0.780069	5.20399	37.2644	159.905	57.5629	22.5123	M	2	major resection	1	0	0
299	1.18654	3.16223	85.2723	155.302	45.1218	18.7082	M	2	others	0	0	0
300	1.03922	5.4413	56.2629	159.478	60.0985	23.6299	F	1	colorectal	1	0	0
301	-0.133512	3.56682	55.6479	148.179	41.7365	19.0081	M	2	minor resection	0	0	0
302	0.0826144	3.98123	43.948	174.069	57.4921	18.9743	F	3	biliary/pancreas	0	0	0
303	1.13382	5.12667	58.0719	160.071	85.5258	33.3787	M	1	stomach	1	0	0
304	1.02374	3.77732	77.5302	173.626	69.3927	23.0189	M	1	vascular	0	0	0
305	0.516195	4.56946	72.5187	151.909	59.3305	25.7105	M	2	transplantation	0	0	1
306	0.627331	4.1714	69.928	171.829	69.788	23.6367	F	3	colorectal	1	0	0
307	1.56024	4.67319	65.5304	158.25	55.7399	22.2576	F	1	major resection	1	0	0
308	0.0573766	1.83676	52.6114	151.454	52.5248	22.8982	F	2	colorectal	0	0	0
309	0.972866	2.45946	37.0275	176.516	81.3752	26.117	F	1	colorectal	1	0	0
310	0.370437	5.22304	54.86	172.042	48.5903	16.4165	M	2	major resection	1	0	0
311	0.357984	5.69901	54.3627	164.333	57.6682	21.3544	M	1	others	0	0	0
312	1.41642	3.49815	72.7026	162.802	65.2719	24.6267	F	2	biliary/pancreas	0	0	0
313	1.19663	4.25125	62.1469	166.293	50.9635	18.4293	F	2	colorectal	0	0	0
314	1.18706	4.86003	80.7474	164.185	69.2407	25.6858	M	3	minor resection	0	0	0
315	1.5826	5.31034	74.8253	155.69	58.2156	24.0169	M	2	colorectal	0	0	0
316	0.549887	2.23572	51.2131	158.963	69.3939	27.4618	F	2	biliary/pancreas	1	0	0
317	1.08129	3.52577	32.1027	179.388	68.4964	21.2854	M	1	major resection	1	0	1
318	0.283546	4.15119	77.5105	185.512	58.948	17.1287	F	1	others	0	0	0
319	0.79363	5.32155	77.1366	175.961	81.4504	26.3062	F	2	others	0	0	0
320	0.428365	7.35023	38.226	166.627	54.0837	19.4795	M	2	colorectal	1	0	0
321	0.610985	4.26935	79.2759	159.603	77.2833	30.3393	M	2	colorectal	0	0	0
322	1.01151	2.93712	63.1851	155.639	75.2799	31.0771	F	1	colorectal	0	0	0
323	-0.124849	4.98156	60.0239	156.207	82.144	33.6649	F	2	biliary/pancreas	1	1	0
324	2.21528	6.01973	80.7826	157.747	63.7518	25.6193	F	1	breast	0	0	0
325	-0.275838	4.64906	76.9267	181.027	52.6641	16.0704	F	2	stomach	1	0	1
326	-0.443208	3.50249	67.0284	178.058	85.6675	27.0204	F	1	biliary/pancreas	0	0	0
327	1.46412	5.60953	64.4856	168.934	57.8919	20.2854	M	2	biliary/pancreas	0	0	0
328	1.1695	5.27681	66.5296	154.241	52.3766	22.016	F	1	biliary/pancreas	1	0	0
329	1.03479	3.36753	52.0188	170.197	59.561	20.5616	M	3	hepatic	0	0	1
330	1.03819	4.95801	56.9434	160.456	50.4399	19.5913	M	2	colorectal	0	0	0
331	0.523154	5.65391	44.8485	143.977	67.8072	32.7107	M	2	breast	1	0	0
332	-0.188393	5.86254	52.9755	164.981	54.7709	20.1224	M	3	biliary/pancreas	0	1	0
333	0.593947	4.45191	52.4959	155.263	58.4358	24.2406	M	1	transplantation	0	0	0
334	-0.011438	4.12237	48.6604	155.554	72.8939	30.125	F	2	transplantation	0	0	0
335	1.317	5.91382	59.6822	160.354	68.9307	26.8071	M	2	stomach	0	0	0
336	0.414766	3.15952	53.1048	158.22	61.9265	24.7372	F	1	colorectal	0	1	0
337	-0.1307	5.02259	64.8999	162.215	63.7151	24.2136	F	2	colorectal	1	0	0
338	0.274606	2.97887	34.5698	161.801	61.8882	23.6398	M	2	others	0	0	1
339	0.864997	5.73088	56.1117	146.363	56.781	26.5057	M	2	colorectal	0	0	0
340	0.0797655	4.23541	59.608	175.597	61.7179	20.0161	M	3	major resection	0	0	0
341	-0.128065	5.9605	53.2955	154.045	67.4005	28.4032	M	2	others	1	0	0
342	0.728925	5.0823	55.2689	154.312	60.2939	25.3207	M	1	major resection	0	0	0
343	0.729953	3.14476	35.099	159.682	66.5819	26.1123	M	3	hepatic	0	0	0
344	0.125418	6.13683	62.8191	161.577	52.1102	19.9601	M	1	colorectal	0	0	1
345	0.154285	6.27991	66.9752	175.069	54.7914	17.877	M	3	stomach	0	0	0
346	0.719568	5.52398	64.7757	164.829	53.2891	19.6142	M	3	others	0	0	0
347	-0.63126	3.66641	72.5589	167.386	55.2378	19.715	F	2	others	1	0	0
348	-0.598601	4.1812	60.607	164.873	76.5728	28.1692	M	2	colorectal	0	0	0
349	-0.0446292	4.69133	64.5637	164.502	70.1095	25.9079	M	2	stomach	1	0	0
350	0.361388	3.73181	59.9584	165.176	49.343	18.0855	M	2	transplantation	0	0	0
351	0.78297	6.43935	67.5455	145.873	66.7861	31.386	M	2	others	1	1	0
352	1.71919	4.69009	35.2135	160.359	57.2483	22.2627	F	1	colorectal	0	0	0
353	1.22256	1.47222	44.9732	172.515	53.8873	18.1065	M	1	stomach	1	0	0
354	0.404409	4.91047	80.3846	188.6	44.6343	12.5483	M	2	minor resection	0	0	0
355	0.517711	4.13358	22.6048	152.143	72.9416	31.5115	F	2	thyroid	0	0	0
356	-0.273034	4.44233	55.7288	166.152	46.038	16.6765	M	2	others	0	0	0
357	0.518115	4.11046	74.4654	157.594	61.1485	24.6209	M	2	stomach	1	1	0
358	0.300918	5.43896	56.3986	180.136	50.8474	15.6699	M	2	others	1	1	0
359	0.792466	5.79225	51.9481	150.857	70.6832	31.059	M	2	biliary/pancreas	0	0	0
360	-0.132094	4.84685	59.5776	167.889	57.8959	20.54	M	1	major resection	0	0	0
361	0.950555	4.14358	52.6889	150.397	60.1983	26.6138	F	2	biliary/pancreas	0	0	0
362	1.76532	4.48029	58.1704	159.768	60.5867	23.7355	F	1	hepatic	0	0	0
363	0.445557	4.54915	47.9741	162.215	65.232	24.7902	F	2	others	1	0	0
364	0.855976	3.62025	73.5574	171.718	61.8968	20.9912	F	1	hepatic	0	0	0
365	1.08788	5.18119	78.0485	153.238	61.2486	26.0834	F	2	biliary/pancreas	0	0	0
366	0.210419	5.04685	55.8257	168.22	55.776	19.7102	F	1	colorectal	0	0	0
367	0.71317	6.2677	37.9365	162.672	43.6093	16.4799	F	1	biliary/pancreas	0	0	0
368	0.543124	5.94555	50.2516	164.858	48.8635	17.9789	M	2	stomach	1	0	0
369	0.611532	3.75219	55.1034	170.759	70.0224	24.0142	M	1	stomach	0	0	0
370	-0.0884999	5.45394	64.9471	151.47	58.2246	25.3778	F	2	stomach	0	1	1
371	0.552706	3.45242	43.3396	169.488	54.0989	18.8327	F	3	biliary/pancreas	0	0	0
372	0.933391	5.3134	46.7494	157.613	45.5558	18.3384	M	2	biliary/pancreas	0	0	0
373	1.69972	3.94323	65.0204	171.943	41.9401	14.186	F	2	transplantation	1	0	0
374	1.30425	3.37072	71.1339	165.39	53.6475	19.6124	F	2	biliary/pancreas	0	1	1
375	2.26416	4.84345	48.8561	160.706	71.9756	27.8688	M	1	others	0	0	0
376	-0.0839474	1.50474	38.697	157.431	55.3307	22.3247	F	2	stomach	0	0	0
377	1.23435	2.5484	89	169.597	66.3598	23.0711	F	2	hepatic	0	0	0
378	0.680407	4.32643	68.9125	173.364	54.801	18.2335	F	1	minor resection	1	1	0
379	2.2936	4.62016	53.9183	157.923	69.1055	27.709	M	1	colorectal	1	0	0
380	-0.116872	4.10967	70.1363	152.757	57.6955	24.7252	M	2	transplantation	0	0	0
381	-0.142136	2.74224	55.9533	168.486	47.5582	16.7532	M	2	colorectal	0	0	1
382	0.0510883	3.60278	70.1095	150.041	58.6492	26.0521	M	2	colorectal	1	0	0
383	-1.17461	4.96907	60.0055	151.272	82.871	36.2147	M	2	major resection	0	1	1
384	0.110293	5.18441	59.033	153.362	82.3629	35.0183	F	2	breast	1	0	0
385	-0.0773427	4.50867	56.1085	158.934	67.3509	26.6631	F	2	others	0	0	0
386	0.653917	5.83422	37.0672	151.007	60.1684	26.3861	M	2	major resection	0	0	0
387	0.807772	4.97606	85.3982	145.821	65.2473	30.6848	M	1	breast	0	0	0
388	2.04144	3.68238	44.2887	152.736	65.3965	28.0331	F	2	biliary/pancreas	0	0	0
389	1.29714	4.21003	38.3143	168.04	61.2876	21.7043	M	2	breast	0	1	0
390	0.0691695	2.94176	54.6912	151.565	66.8258	29.0903	F	2	breast	0	0	0
391	-0.189325	4.4048	44.004	159.581	64.1454	25.1885	F	2	colorectal	0	0	0
392	0.928503	5.78367	56.9917	179.267	58.1076	18.0814	F	2	stomach	0	0	0
393	-0.528467	5.30138	67.5485	162.087	47.98	18.2627	M	1	biliary/pancreas	0	0	0
394	2.00549	6.11127	71.9389	165.459	56.448	20.6191	F	1	biliary/pancreas	0	0	0
395	1.48127	4.18474	69.3611	154.366	70.9559	29.7771	M	3	colorectal	0	0	0
396	0.155783	6.04809	53.3668	181.133	61.3846	18.7096	F	1	minor resection	0	0	0
397	-0.84436	4.30857	58.438	157.851	65.2057	26.1694	M	1	stomach	1	0	0
398	1.62151	6.18989	63.5529	160.546	58.4872	22.6913	F	2	transplantation	0	1	0
399	0.44091	4.5023	32.6358	173.847	49.5426	16.3924	M	2	hepatic	0	0	0
400	1.5282	5.32617	65.8757	160.946	58.9985	22.7763	M	2	biliary/pancreas	1	0	0
401	-0.74892	6.19388	36.9256	162.922	49.9704	18.8257	M	2	colorectal	0	1	0
402	0.0511025	4.30843	86.858	160.085	49.2351	19.212	M	3	colorectal	0	0	0
403	0.537216	4.77378	51.9551	160.144	75.6335	29.4911	F	1	stomach	0	1	0
404	0.570772	5.98342	55.0907	165.699	56.9084	20.727	F	2	others	0	0	0
405	0.171147	4.37671	46.7417	167.27	53.2066	19.0165	F	2	colorectal	1	1	0
406	1.03377	3.03439	48.7365	156.973	80.3827	32.6222	M	1	stomach	0	0	0
407	-0.325367	6.9486	89	155.916	71.134	29.2616	M	2	stomach	0	0	0
408	0.418527	3.99617	71.1547	157.267	57.468	23.2356	M	2	thyroid	1	0	1
409	0.629718	4.70639	35.6136	150.448	66.6725	29.456	M	2	colorectal	0	0	0
410	0.946609	5.83329	79.2041	148.82	59.0312	26.6539	F	2	breast	1	0	0
411	1.10514	3.8394	74.7647	165.068	53.7687	19.7335	M	2	biliary/pancreas	0	0	0
412	-0.371212	3.38811	53.7154	170.589	67.2145	23.0972	F	2	colorectal	1	0	0
413	-0.700428	4.81372	62.1084	170.008	58.0117	20.0714	F	2	hepatic	0	0	0
414	1.56025	2.50082	57.5167	142.006	62.6166	31.0511	F	2	thyroid	1	0	0
415	0.80018	4.20167	85.8906	160.4	73.5111	28.572	F	2	colorectal	0	0	0
416	-0.0687832	4.80389	46.3622	153.023	72.2424	30.8516	M	2	minor resection	0	0	0
417	1.78013	4.22195	59.8144	163.747	55.411	20.6656	M	2	stomach	1	0	0
418	0.626002	2.7829	51.6178	158.913	67.3451	26.6677	F	2	colorectal	1	0	0
419	1.48115	6.32842	37.2719	167.605	48.7564	17.3563	F	1	colorectal	1	0	0
420	0.587285	4.644	89	162.345	66.9349	25.3965	M	2	others	0	0	0
421	2.18984	6.1442	40.862	146.189	63.4574	29.6928	M	2	others	0	0	0
422	1.94429	4.23316	60.8726	154.185	66.1121	27.8096	F	2	vascular	0	0	0
423	0.332833	3.53259	32.8798	162.56	58.321	22.0698	M	1	stomach	1	0	0
424	1.31414	4.83117	52.0329	163.286	85.7513	32.1621	F	2	stomach	0	0	0
425	1.05188	4.28316	63.754	150.41	51.3658	22.705	M	3	others	0	0	0
426	1.63338	3.19613	45.9561	149.284	72.9373	32.7282	F	2	biliary/pancreas	0	0	0
427	-0.242798	6.18786	66.1072	162.994	49.8639	18.769	F	2	stomach	0	0	0
428	1.08459	3.82383	53.8892	150.427	67.556	29.8546	F	2	transplantation	0	0	0
429	1.38397	2.4475	74.2913	148.146	68.3789	31.1559	M	2	colorectal	0	0	0
430	-0.881027	6.02783	77.1705	158.678	62.3802	24.7749	F	1	colorectal	0	0	0
431	-0.41834	3.95714	49.3536	158.305	56.0419	22.3625	F	2	major resection	1	0	0
432	-1.10654	3.84016	58.8254	154.949	63.3726	26.3952	F	2	transplantation	0	0	0
433	0.316397	2.53211	60.349	156.452	64.8224	26.4827	M	3	biliary/pancreas	0	0	0
434	1.1099	6.49426	66.5718	162.629	82.3635	31.1414	M	2	others	1	0	1
435	1.7409	3.06989	57.9353	156.311	51.6994	21.1596	M	2	stomach	0	0	1
436	0.592572	4.59305	60.4455	163.119	55.344	20.8	M	3	stomach	0	0	0
437	1.84241	5.55826	54.2551	159.235	65.0266	25.6457	F	2	minor resection	0	0	0
438	-0.576602	5.00354	59.3752	163.953	58.7978	21.8737	M	1	transplantation	0	0	0
439	-0.836519	4.45959	76.2594	170.07	60.5947	20.9499	F	2	breast	0	0	0
440	0.48834	2.60412	66.9535	169.734	74.0753	25.7119	M	2	colorectal	0	0	1
441	0.841789	3.61201	67.7411	173.599	29.2632	9.71018	M	2	colorectal	0	0	0
442	0.506713	4.73921	68.0526	169.725	54.8598	19.0443	F	2	biliary/pancreas	0	0	0
443	-1.12922	3.63749	55.5342	164.564	41.6784	15.3902	F	2	colorectal	0	0	0
444	0.461347	4.7568	62.2816	158.779	47.9736	19.029	F	3	breast	0	1	0
445	-0.515793	5.29737	42.2381	159.172	89.4435	35.3032	F	2	others	1	0	0
446	1.07142	5.61463	75.8435	154.954	68.6367	28.5858	F	1	hepatic	0	1	0
447	0.827745	3.14142	18.0005	162.549	72.7071	27.5175	F	2	others	0	1	0
448	-0.222663	7.00921	56.4859	168.513	60.8195	21.4178	F	2	colorectal	0	0	0
449	0.119851	5.39425	74.0174	156.263	70.4859	28.866	F	2	breast	0	0	0
450	-0.318608	4.52506	38.2594	162.19	41.3997	15.7381	M	2	breast	0	0	0
451	0.482606	5.75818	63.4373	156.679	73.7061	30.0248	F	2	colorectal	1	0	0
452	1.30093	7.19991	48.0114	164.312	52.304	19.373	F	3	biliary/pancreas	1	0	0
453	-0.259524	2.90125	52.465	157.781	55.6273	22.3449	M	2	colorectal	0	0	0
454	0.938253	4.27245	71.2343	156.144	67.5653	27.7122	M	2	minor resection	0	0	0
455	0.106673	1.83937	60.5575	156.657	65.3918	26.6456	F	3	colorectal	1	0	0
456	-0.10447	4.7447	28.6875	166.843	62.7217	22.5322	M	1	colorectal	0	0	0
457	0.446948	4.9399	43.7905	161.677	46.0469	17.6158	F	1	biliary/pancreas	0	0	0
458	-0.299335	4.48275	71.6539	158.822	62.8967	24.9348	M	3	thyroid	0	0	0
459	0.087866	3.78738	64.1391	164.76	72.8107	26.822	M	1	breast	0	0	0
460	-0.430094	2.21105	82.6864	158.942	55.6138	22.0144	M	1	colorectal	0	0	0
461	2.11264	4.94909	81.7515	172.207	76.8924	25.9288	F	2	colorectal	0	0	0
462	0.561352	6.17164	52.8441	154.127	51.6953	21.7618	F	1	stomach	0	0	0
463	-0.0295793	3.85915	89	160.901	61.8224	23.8798	F	2	major resection	0	0	0
464	0.70504	5.02427	58.0795	150.418	79.4309	35.1068	M	2	colorectal	0	0	0
465	0.442688	2.755	43.9869	159.524	53.8986	21.18	M	2	others	0	0	0
466	0.35534	5.04365	48.6842	148.052	73.8868	33.7086	M	1	minor resection	0	0	0
467	1.02679	4.08248	25.513	168.934	84.491	29.6057	F	3	biliary/pancreas	1	0	0
468	1.14204	3.66547	80.6718	169.108	63.7171	22.2806	M	1	colorectal	0	0	0
469	0.106477	3.66779	80.4968	169.26	55.6768	19.4341	M	2	vascular	0	1	0
470	0.0700421	4.08222	43.2326	162.759	52.8466	19.9494	M	3	major resection	0	0	0
471	0.311858	4.95915	54.4767	154.936	76.7734	31.982	F	2	hepatic	1	0	0
472	-1.31774	3.04426	59.0949	155.621	76.452	31.5685	M	1	breast	0	0	0
473	-0.685214	4.07826	44.02	175.682	78.4401	25.4147	M	1	stomach	0	1	0
474	1.63197	4.48014	32.6742	174.868	61.3688	20.069	F	3	breast	1	1	0
475	1.85555	3.28509	54.7269	163.565	73.7005	27.548	F	2	biliary/pancreas	0	0	0
476	0.332775	6.55723	53.1463	158.071	61.1845	24.4869	F	3	hepatic	1	0	0
477	0.996552	3.56255	52.185	174.291	51.576	16.9784	M	2	hepatic	0	0	0
478	0.783245	3.77054	60.9095	156.532	74.6953	30.4852	F	2	vascular	1	0	0
479	2.767	3.42151	78.1378	164.48	80.5659	29.7801	F	1	biliary/pancreas	0	0	0
480	1.43314	6.55928	53.403	174.148	49.9917	16.484	F	3	major resection	1	1	0
481	0.430154	5.15178	60.1632	155.311	49.7748	20.6351	M	2	colorectal	0	0	0
482	-0.235255	3.46865	68.1068	169.648	62.2075	21.6145	M	2	others	0	0	0
483	-0.758583	5.77704	65.6409	166.991	72.7597	26.0918	F	2	colorectal	0	0	0
484	0.696585	4.75379	48.9585	162.17	48.6877	18.5131	F	1	others	1	0	0
485	-0.075106	4.8177	59.1059	153.959	64.3618	27.1532	F	2	colorectal	0	0	0
486	-0.610492	4.13774	65.5467	156.274	54.9465	22.4992	M	2	minor resection	1	0	0
487	0.0131554	3.68016	41.6217	165.002	69.8191	25.6447	F	1	major resection	1	0	0
488	-0.336565	4.90868	75.7683	150.258	52.5569	23.2785	M	1	colorectal	0	0	0
489	1.88946	3.91105	78.1674	163.635	70.6366	26.38	M	2	major resection	0	0	0
490	1.24184	6.57993	47.4116	167.167	59.9247	21.4438	F	2	colorectal	0	0	0
491	0.52659	3.0927	60.4948	170.991	50.953	17.4271	M	1	stomach	0	0	0
492	1.72288	6.26286	66.8992	150.473	62.4806	27.5949	M	1	major resection	0	0	0
493	0.595204	4.40121	49.9408	173.84	39.4254	13.0459	F	3	transplantation	1	0	0
494	-0.159472	4.86497	64.6055	177.104	55.3073	17.6331	M	1	colorectal	1	0	0
495	1.75759	5.46847	60.0606	166.041	65.6332	23.8065	F	1	biliary/pancreas	0	0	0
496	0.966284	3.81482	36.774	153.574	41.3399	17.528	F	2	colorectal	0	1	0
497	-0.300946	5.5036	64.285	159.686	32.1326	12.6013	F	1	breast	0	0	0
498	0.379968	1.46748	42.0244	162.1	34.8022	13.2446	F	2	colorectal	0	0	0
499	-0.170997	3.71341	71.1381	164.838	77.0329	28.3505	F	3	colorectal	0	1	0
500	-0.578771	3.48281	48.1478	162.699	60.8629	22.9923	M	2	thyroid	0	0	0
501	1.27765	3.11054	55.4275	164.93	55.6141	20.4448	M	2	minor resection	1	0	0
502	2.06817	4.2841	77.3207	161.729	72.6333	27.769	F	3	major resection	0	0	1
503	-0.591448	4.9629	64.8163	164.792	57.0885	21.0221	M	1	stomach	0	0	0
504	0.985627	5.32101	42.3194	158.546	64.8391	25.7945	F	2	breast	0	0	0
505	0.00988337	4.79919	43.2411	159.599	62.0437	24.3578	M	2	stomach	0	0	0
506	0.141351	3.77477	49.1744	157.552	56.322	22.6899	M	2	major resection	0	0	0
507	0.0567153	4.94399	63.3639	179.014	65.135	20.3255	M	2	breast	1	0	0
508	-0.161649	4.66744	62.8451	175.111	70.6534	23.0412	M	2	stomach	0	0	0
509	0.572011	5.58474	45.6939	167.29	59.6172	21.3026	F	2	major resection	1	0	0
510	-0.135084	5.40494	41.0669	173.918	56.4423	18.6601	F	1	minor resection	1	0	0
511	0.750447	4.56144	61.7499	169.383	57.8019	20.1466	F	1	thyroid	0	1	0
512	0.492609	3.5131	55.1338	164.07	35.2796	13.1058	F	2	thyroid	0	0	0
513	0.340886	3.78917	88.5264	149.55	65.0073	29.0662	F	1	thyroid	0	0	0
514	-0.196681	3.90574	58.2526	160.253	47.8205	18.6209	F	2	hepatic	1	0	0
515	0.0692759	4.17075	83.6303	159.626	69.0001	27.0796	F	2	others	0	0	0
516	1.14033	4.8299	41.0216	152.756	60.7055	26.0153	M	2	colorectal	0	0	0
517	0.935737	5.33515	35.2708	149.717	62.9578	28.0871	M	2	stomach	0	1	0
518	-0.252954	4.46924	41.7397	166.751	69.8134	25.1073	F	2	colorectal	0	0	0
519	0.612863	4.54522	74.706	165.303	51.0753	18.6917	F	3	major resection	0	0	0
520	1.13712	4.68894	82.8001	152.461	66	28.394	F	2	thyroid	0	0	0
521	-0.809202	3.94403	46.5636	156.089	64.8295	26.6088	F	2	stomach	0	0	1
522	0.969862	3.48131	51.155	172.506	59.6187	20.0343	F	1	transplantation	0	0	1
523	0.000250498	2.54336	41.0416	154.955	51.0562	21.2637	F	2	colorectal	0	0	0
524	0.991761	3.74148	31.867	163.98	68.603	25.5129	F	2	breast	0	0	0
525	-0.0806604	5.06165	67.986	160.876	69.8494	26.9885	M	3	transplantation	1	0	0
526	-0.918125	3.73271	60.9138	166.869	63.0555	22.645	M	2	major resection	0	0	0
527	-0.775544	4.25828	57.8797	155.141	49.4193	20.5327	F	2	thyroid	0	0	0
528	0.57166	5.05407	37.7428	163.285	55.6718	20.8805	M	2	others	0	0	0
529	0.741817	5.11538	81.142	163.962	61.0521	22.7097	M	2	thyroid	1	0	0
530	-0.194071	3.30713	50.5441	164.491	69.6771	25.7516	F	2	others	0	0	0
531	1.04643	5.65368	65.3481	163.191	43.5084	16.3374	M	1	stomach	0	0	0
532	-0.802862	5.80091	36.9647	165.476	55.2531	20.1783	F	1	biliary/pancreas	0	0	1
533	0.479872	3.25027	55.0101	181.377	57.109	17.3597	F	2	vascular	0	0	0
534	-0.440657	3.59606	61.8897	184.558	60.7885	17.8467	M	2	breast	0	0	0
535	0.00892377	5.87293	62.3993	157.008	46.7583	18.9678	F	2	biliary/pancreas	0	1	0
536	0.571109	4.36106	59.9378	142.555	59.2415	29.1517	F	2	major resection	0	1	0
537	-0.158772	2.01865	64.7898	167.636	58.1709	20.7	M	2	others	0	0	0
538	0.223817	2.94536	41.5907	164.113	49.796	18.4887	M	2	others	1	0	0
539	1.34206	4.24521	60.5477	171.643	60.3882	20.4974	F	1	colorectal	0	0	0
540	0.0691789	3.21276	59.354	164.962	55.5138	20.4001	F	2	stomach	0	0	0
541	1.2049	4.05983	61.0374	163.014	67.4552	25.3842	M	2	stomach	0	0	0
542	-0.375284	4.56361	58.7628	172.228	51.5498	17.3789	F	2	minor resection	1	0	0
543	0.958963	6.17935	39.5536	173.432	62.7817	20.8726	F	1	colorectal	1	0	0
544	1.69202	4.19879	38.9171	150.574	52.436	23.1274	M	2	minor resection	0	0	0
545	-1.4542	5.73897	26.1191	155.481	54.839	22.6849	F	1	thyroid	0	0	0
546	-0.107704	6.1415	69.4011	161.601	65.1712	24.9556	M	2	thyroid	1	0	0
547	0.996966	6.14777	69.5456	163.357	64.4505	24.1518	M	2	biliary/pancreas	1	0	0
548	0.369752	4.84877	69.7725	160.565	56.9437	22.0875	F	2	biliary/pancreas	1	0	0
549	0.831401	2.30848	62.1097	166.248	58.6439	21.2184	F	1	biliary/pancreas	0	0	0
550	0.0473959	5.04773	27.2776	171.084	45.0044	15.3756	M	2	major resection	0	0	0
551	0.602618	5.71169	43.0727	177.339	77.904	24.7714	F	2	hepatic	1	1	0
552	0.407836	4.43539	60.1629	167.493	69.6651	24.8325	M	2	minor resection	0	0	0
553	1.4719	6.49838	59.6647	155.173	69.2504	28.76	M	2	others	1	0	0
554	0.737554	5.49861	54.55	161.241	43.3754	16.6836	M	2	colorectal	1	0	0
555	0.804433	5.16915	62.9967	161.861	54.8881	20.9504	M	2	colorectal	0	0	1
556	0.201851	5.75461	57.8963	166.94	57.8937	20.7735	M	2	colorectal	0	0	0
557	0.140965	4.90371	59.4541	165.851	39.505	14.362	F	2	biliary/pancreas	0	0	0
558	0.185223	1.71012	48.6067	180.16	71.9974	22.182	M	2	stomach	1	0	0
559	0.85014	3.96297	71.7492	158.537	78.4928	31.2297	M	2	colorectal	0	0	0
560	0.194528	5.8798	51.5803	165.822	85.4964	31.0931	F	1	minor resection	0	0	0
561	0.765979	3.61442	38.7337	182.779	49.7005	14.8767	M	1	colorectal	0	0	0
562	2.20162	4.27448	46.7232	157.473	63.0983	25.4453	F	2	minor resection	0	0	0
563	1.23338	3.34633	52.7553	163.759	76.9832	28.7067	M	3	major resection	0	0	0
564	0.270877	6.54283	71.9204	154.376	58.8258	24.6834	M	2	colorectal	1	0	0
565	1.49878	6.42709	57.1266	163.217	55.2164	20.7272	F	2	minor resection	0	0	0
566	0.204907	3.52823	55.0725	155.794	40.2542	16.5848	M	1	biliary/pancreas	0	0	0
567	-1.10565	4.69345	39.9041	171.521	74.7925	25.4229	M	2	major resection	0	0	0
568	-0.277501	3.75804	68.9435	163.778	61.5252	22.9372	M	2	others	1	0	0
569	-0.971117	5.22189	48.4227	154.458	53.3464	22.3606	M	2	minor resection	0	0	0
570	0.250383	5.10294	56.302	169.746	65.0165	22.5645	F	1	others	0	0	0
571	0.547808	5.44423	78.8611	164.057	63.5093	23.5966	M	2	colorectal	1	0	0
572	1.88086	4.90207	64.9931	170.712	63.685	21.8529	F	3	biliary/pancreas	0	0	0
573	0.79585	7.84401	34.485	152.631	59.2465	25.4318	F	3	biliary/pancreas	0	0	1
574	0.356843	3.36545	32.4685	165.685	80.4333	29.3002	M	2	colorectal	0	0	0
575	1.19984	2.59402	56.8119	169.167	60.2075	21.0387	F	2	colorectal	1	0	0
576	-1.24475	4.08281	40.4169	158.866	80.3984	31.8557	F	3	major resection	0	0	0
577	0.722434	2.75517	66.9887	151.673	68.2445	29.6657	F	2	stomach	1	1	1
578	1.15278	2.84052	58.3333	162.152	65.7918	25.0223	M	2	stomach	1	1	1
579	-0.655783	3.39551	60.091	173.082	60.4423	20.1762	M	3	others	1	0	0
580	1.45258	3.48493	47.6405	172.202	72.965	24.6058	M	3	major resection	1	0	0
581	0.805151	3.44828	82.59	158.822	63.0484	24.995	M	1	colorectal	0	0	0
582	0.199109	5.11259	89	151.465	51.0107	22.2349	M	1	hepatic	0	0	0
583	1.04176	3.95501	53.7529	158.798	50.6265	20.0764	F	2	colorectal	0	0	0
584	2.35864	4.32415	62.77	158.477	66.6132	26.5232	M	2	minor resection	0	0	0
585	0.67922	5.53748	59.1207	166.353	51.2958	18.5362	F	2	stomach	0	0	0
586	0.732569	3.66106	54.0227	161.606	61.0302	23.3684	M	2	major resection	0	0	0
587	0.163674	4.22806	45.8514	156.026	73.9237	30.3662	F	1	biliary/pancreas	1	0	0
588	-0.150275	4.94031	42.241	172.015	65.2481	22.0512	F	1	transplantation	0	0	0
589	1.20059	2.33303	41.5182	163.719	53.4295	19.9335	M	2	colorectal	0	0	0
590	-0.155291	1.83206	63.5152	166.258	77.9872	28.2136	F	1	transplantation	1	0	0
591	0.590539	4.91811	50.3111	147.661	68.0574	31.2135	M	2	stomach	1	0	0
592	0.148963	5.08298	20.9223	141.642	73.4699	36.6206	F	3	hepatic	1	0	0
593	0.9181	6.85957	64.0808	150.136	35.6293	15.8066	F	2	biliary/pancreas	0	0	0
594	0.801264	4.70565	57.1838	158.373	65.5578	26.1372	M	2	transplantation	1	0	0
595	1.36718	5.45331	76.9551	167.471	71.447	25.4744	F	1	others	0	0	0
596	0.122947	4.30612	63.0567	142.348	81.3309	40.1378	M	2	colorectal	1	0	0
597	0.316021	4.86287	36.6205	176.221	44.8867	14.4544	M	2	major resection	0	0	0
598	-0.253926	6.411	25.8991	163.978	75.639	28.1302	M	2	others	0	0	0
599	0.175788	2.12689	47.4588	174.219	80.687	26.5834	M	1	colorectal	0	0	0
600	0.83635	4.99439	48.806	154.884	38.5119	16.054	F	2	biliary/pancreas	1	0	0
601	1.14162	6.94021	71.1945	166.847	67.2594	24.161	M	3	colorectal	1	0	0
602	-0.208421	4.8457	57.6034	163.243	68.8608	25.8405	F	1	biliary/pancreas	1	0	0
603	1.23216	6.39215	73.9145	169.549	57.9805	20.1694	M	1	biliary/pancreas	0	1	0
604	1.62293	3.81599	38.8167	160.498	56.1021	21.7792	F	2	breast	1	0	0
605	0.865402	4.49079	71.5101	166.583	69.4393	25.0231	M	1	breast	0	0	0
606	2.04194	4.56488	68.0228	171.998	54.6636	18.4779	M	2	colorectal	1	0	0
607	-0.0891265	2.02112	28.9177	156.905	59.2447	24.0646	F	3	transplantation	0	0	0
608	-0.467702	3.20696	76.6117	164.595	71.1046	26.246	F	2	minor resection	0	0	0
609	-0.897091	3.28753	59.0642	146.259	81.9501	38.3091	F	2	hepatic	1	0	0
610	1.73582	5.45593	63.3268	168.557	67.9435	23.9141	M	2	minor resection	1	0	0
611	1.05911	5.51253	45.3827	179.336	63.2845	19.6772	M	2	biliary/pancreas	0	1	0
612	0.48831	4.89316	75.9354	151.798	55.7991	24.2156	M	2	thyroid	0	0	0
613	0.758095	5.45824	40.8008	161.723	50.1069	19.1581	F	2	major resection	1	0	0
614	-0.371893	4.34151	69.6089	170.089	74.5271	25.7609	M	2	major resection	0	0	0
615	2.49938	5.88518	69.445	162.78	59.9796	22.636	M	1	transplantation	0	0	0
616	0.636894	4.53693	43.8228	163.931	75.0008	27.9089	F	2	others	0	0	1
617	0.620953	4.59239	86.0446	159.144	57.9512	22.8813	F	2	colorectal	0	0	0
618	1.11652	4.22688	61.0353	158.824	54.2685	21.5136	F	2	transplantation	0	0	0
619	0.919731	5.30043	67.065	161.764	66.5938	25.449	M	2	stomach	1	0	0
620	0.713003	4.05105	35.9288	162.869	60.8655	22.9454	F	2	transplantation	0	0	0
621	-0.102541	5.63037	87.9627	152.34	47.8617	20.6234	M	2	biliary/pancreas	1	0	0
622	0.912061	3.24767	40.2482	161.942	82.6794	31.5268	M	2	transplantation	0	0	0
623	2.04615	3.28522	72.3613	176.012	54.5254	17.6001	F	1	major resection	0	0	0
624	1.61472	5.30379	43.5286	158.902	72.431	28.6857	F	3	others	0	0	0
625	1.81392	4.42695	48.8933	151.86	71.4435	30.9797	F	1	colorectal	0	0	0
626	0.121983	4.0141	68.9903	161.207	47.2405	18.1781	M	1	breast	0	0	0
627	-0.262642	5.53277	72.3993	156.359	50.2015	20.534	F	1	biliary/pancreas	0	0	0
628	0.431867	3.84079	39.5811	150.99	58.2742	25.5613	M	1	hepatic	0	0	1
629	0.577803	4.30077	73.2976	163.708	51.7765	19.3194	F	2	colorectal	0	0	0
630	1.41273	6.10813	72.6481	156.396	81.6323	33.3742	M	2	biliary/pancreas	1	0	0
631	-0.827742	6.26623	44.3398	157.132	59.4414	24.0745	M	2	transplantation	0	0	0
632	1.76276	6.30381	80.5523	163.831	71.9951	26.8233	M	1	others	0	0	0
633	0.405962	4.2082	36.9319	149.312	67.6631	30.3501	M	1	major resection	0	0	0
634	0.189788	5.91769	48.8107	147.519	64.788	29.7715	M	2	others	0	0	0
635	-0.280732	3.45468	64.5682	168.285	62.2114	21.9675	F	2	minor resection	1	0	0
636	-0.797505	3.5022	45.5445	145.889	75.9963	35.7063	M	2	breast	0	0	0
637	1.19483	1.87098	61.4963	154.103	52.2436	21.9995	F	1	others	0	1	0
638	0.591948	6.41734	61.1716	147.017	81.6309	37.7676	F	1	others	1	0	0
639	-0.504129	3.5507	55.0593	158.325	46.9208	18.7182	F	1	colorectal	0	0	0
640	-0.508243	4.38402	69.6134	166.195	70.7485	25.6143	M	1	colorectal	0	0	0
641	0.263029	3.49833	54.4699	163.477	45.5623	17.0487	F	2	colorectal	0	0	0
642	1.87489	5.31254	61.0355	183.099	58.1107	17.3334	M	2	minor resection	1	0	0
643	0.324289	4.10253	74.097	171.866	62.8217	21.2681	F	1	biliary/pancreas	0	0	0
644	-0.675527	3.05256	69.0178	154.495	56.1412	23.521	F	2	others	1	0	0
645	0.335423	5.02608	68.9512	152.206	59.6545	25.7502	M	2	colorectal	0	0	0
646	0.31373	2.90689	41.3243	185.809	45.7719	13.2576	F	2	others	0	0	0
647	-1.6353	3.58073	65.2219	171.657	50.3735	17.0955	M	1	transplantation	0	0	0
648	0.489347	2.14622	45.1886	167.583	67.486	24.0299	M	2	thyroid	1	0	0
649	0.347329	2.91793	39.4365	163.154	62.0888	23.3247	M	2	others	0	0	0
650	1.09275	4.72874	56.7063	164.864	53.7935	19.7914	F	2	breast	0	1	0
651	2.01956	2.30707	44.8203	149.752	77	34.3355	F	2	others	0	0	0
652	1.43876	2.85331	69.0169	163.862	47.6958	17.7634	M	1	others	1	1	0
653	0.316813	4.52432	69.3583	163.123	57.5822	21.64	M	2	stomach	0	0	0
654	-0.356647	3.91272	30.5681	154.727	55.9229	23.3591	M	2	thyroid	0	0	0
655	2.60198	6.778	45.9052	157.874	68.831	27.616	F	1	colorectal	1	0	0
656	0.580612	6.5993	36.8901	175.553	62.3017	20.2155	F	2	others	1	1	0
657	0.544199	3.54625	51.1255	161.432	60.5012	23.2157	F	3	colorectal	0	0	0
658	0.513603	5.15657	64.2281	180.339	40.5053	12.4547	F	2	colorectal	0	0	0
659	0.69226	5.37369	54.2711	147.526	71.7105	32.9491	F	2	major resection	0	0	0
660	0.416934	3.85185	49.3106	158.016	59.2381	23.7247	M	2	hepatic	0	1	0
661	0.0717757	2.83704	76.2913	149.191	63.0792	28.3401	M	1	minor resection	0	1	0
662	0.0933254	4.5131	24.8259	152.099	53.125	22.9639	F	2	stomach	0	0	0
663	0.506666	4.33168	75.3876	155.381	51.3137	21.2539	F	2	minor resection	1	1	0
664	0.0960865	4.03459	49.9597	165.224	79.0158	28.9445	F	2	vascular	0	1	0
665	-0.040128	5.02682	56.6149	164.807	41.3228	15.2139	M	2	others	0	0	0
666	0.61857	3.67868	50.2014	156.663	49.6047	20.2112	M	2	vascular	0	0	1
667	0.327998	3.22524	79.7563	143.333	78.7993	38.3557	M	2	others	0	0	0
668	1.74221	4.65026	40.1566	175.23	69.1271	22.5129	F	3	major resection	1	0	0
669	-1.59838	4.96315	57.8975	160.05	57.9983	22.6414	F	2	hepatic	0	0	0
670	1.41057	3.19739	65.2597	152.901	76.1053	32.5533	M	1	others	0	0	0
671	1.53485	5.57574	34.7313	164.877	66.8939	24.6076	F	2	others	1	0	0
672	-1.13401	2.52636	44.5975	164.27	64.4268	23.8754	M	1	others	1	0	0
673	0.257479	3.87373	55.6146	159.732	64.345	25.2191	M	1	others	0	1	0
674	0.234362	4.23545	45.072	163.789	67.1056	25.0145	M	2	thyroid	0	0	1
675	-0.598639	3.80807	46.0866	152.568	67.5716	29.0295	F	2	colorectal	0	0	0
676	-0.0923646	3.88848	52.7354	169.051	87.0402	30.4567	F	2	minor resection	0	0	0
677	-0.359903	6.64131	67.0034	153.929	59.5022	25.1126	F	2	minor resection	1	0	0
678	1.94183	3.5655	52.8374	157.297	59.8575	24.1923	F	1	colorectal	0	0	0
679	1.28529	7.28558	73.1256	168.095	47.5005	16.8108	M	2	vascular	1	0	0
680	1.55533	5.02095	43.486	172.874	61.1492	20.4613	M	2	stomach	1	0	0
681	1.11322	4.63102	39.8576	176.16	83.2037	26.8118	F	2	colorectal	0	1	0
682	-0.374758	5.06515	85.2305	171.598	73.0863	24.8205	F	2	colorectal	0	0	0
683	0.111286	7.38582	48.337	159.72	55.485	21.7498	M	1	others	0	1	0
684	0.926457	3.40424	39.0154	149.245	62.093	27.8769	M	2	biliary/pancreas	0	0	0
685	-0.449591	3.26093	32.8604	174.605	46.8146	15.3557	M	1	major resection	1	0	0
686	1.10625	3.674	73.0782	174.309	50.5847	16.6487	M	1	colorectal	0	0	0
687	0.339778	4.56332	52.8575	156.726	63.4683	25.8391	M	2	stomach	0	0	0
688	0.231644	2.57688	54.108	170.44	56.0519	19.2952	M	2	stomach	1	0	0
689	1.10461	4.55224	55.4572	159.651	49.7153	19.5051	F	2	colorectal	0	1	0
690	0.890188	6.44071	72.1908	175.433	67.389	21.8961	M	2	thyroid	0	0	0
691	0.242783	4.69809	55.167	158.078	60.7996	24.3309	F	2	transplantation	1	0	0
692	1.4651	4.19627	89	179.542	43.692	13.554	F	1	minor resection	0	0	0
693	-0.336175	3.82848	59.6396	169.277	37.8455	13.2074	M	1	breast	0	0	0
694	1.02821	5.54232	72.888	177.983	55.1816	17.4195	F	1	stomach	0	0	0
695	1.00985	3.59381	69.2256	158.518	43.4534	17.2929	M	3	colorectal	0	0	0
696	0.284125	6.61343	57.2097	165.996	40.2209	14.5967	F	2	major resection	0	0	0
697	0.795211	6.7117	49.3504	154.166	74.7505	31.451	M	2	biliary/pancreas	0	0	0
698	-0.472895	4.81713	62.4691	169.775	60.6216	21.0319	M	1	major resection	0	0	0
699	1.27592	4.51399	65.0122	170.249	58.6896	20.2485	F	1	colorectal	0	0	0
700	0.384339	5.69165	49.5558	183.144	59.5769	17.7621	M	2	others	0	0	0
701	0.112731	5.76412	60.1047	166.659	48.6414	17.5124	M	3	biliary/pancreas	1	1	0
702	1.3764	3.61623	75.3781	168.743	66.4806	23.3477	M	1	minor resection	1	0	0
703	-0.0332923	3.93199	87.2806	158.457	60.2416	23.9924	M	3	stomach	0	0	0
704	-0.599403	3.03275	69.927	167.17	53.0232	18.9735	F	2	biliary/pancreas	0	0	0
705	-0.71853	4.98924	84.3228	159.24	54.7483	21.5907	M	1	others	0	0	0
706	1.02023	5.28029	48.7451	163.507	47.6091	17.808	M	1	breast	0	0	0
707	-0.496465	3.00158	67.7501	164.012	57.0679	21.2148	M	2	others	1	0	0
708	1.94385	4.01263	76.8387	159.477	58.987	23.1931	M	2	major resection	0	0	0
709	-1.14087	3.0046	44.9339	163.052	56.768	21.3527	F	2	minor resection	0	0	0
710	1.89695	3.51136	50.7977	159.279	62.3823	24.589	M	1	colorectal	0	0	0
711	0.702658	5.14965	82.5403	159.241	60.8427	23.9937	F	2	colorectal	0	0	0
712	0.455243	3.69817	43.8095	171.778	64.405	21.8265	M	1	biliary/pancreas	0	0	0
713	0.0948851	4.18707	38.584	164.02	72.6096	26.9899	M	1	thyroid	0	0	1
714	0.853905	2.68814	79.5435	165.498	68.5774	25.0379	F	1	minor resection	0	0	0
715	0.502742	4.7383	74.815	149.966	72.742	32.3446	F	2	vascular	0	0	0
716	1.42005	4.47697	63.8989	166.155	51.9828	18.8292	M	2	stomach	0	1	0
717	0.624839	3.70328	57.0774	167.076	55.8888	20.0215	M	1	thyroid	1	0	0
718	0.653843	4.31341	51.4696	159.081	69.2751	27.3741	M	2	minor resection	0	0	0
719	0.240656	4.73073	61.7551	180.458	69.4811	21.3361	M	2	biliary/pancreas	1	0	0
720	0.487216	3.6062	80.2833	142.804	53.9306	26.4456	M	1	transplantation	0	0	0
721	0.780473	2.85882	61.1358	169.262	68.7912	24.0113	F	3	biliary/pancreas	0	0	0
722	-0.841975	6.5673	88.6655	168.646	50.8794	17.8892	F	3	major resection	1	1	0
723	-0.550941	3.8114	44.911	167.172	67.2878	24.0774	F	2	stomach	0	0	0
724	1.13058	4.41766	57.449	164.027	61.4441	22.8376	F	2	major resection	0	1	0
725	0.670376	5.66925	52.4042	167.25	45.8011	16.3735	F	2	breast	0	0	0
726	0.385077	8.51483	42.2385	169.983	56.7473	19.6396	F	1	colorectal	0	0	0
727	0.547821	3.12073	55.5446	156.262	86.8824	35.5817	F	2	vascular	0	0	0
728	0.812456	5.0353	63.6878	165.085	64.0826	23.5138	M	1	vascular	1	0	0
729	0.0990332	3.72747	65.2139	160.932	88.2436	34.0721	M	3	others	1	0	0
730	-0.092757	3.91817	88.7154	153.095	45.1159	19.249	M	2	thyroid	0	0	0
731	0.69046	3.71316	64.3607	168.683	70.394	24.7395	M	1	biliary/pancreas	0	0	0
732	-0.253612	3.25501	74.1494	157.652	32.5565	13.099	M	2	colorectal	1	0	0
733	0.861235	4.48034	58.6736	149.616	61.7443	27.5828	M	2	colorectal	0	0	0
734	-0.835877	2.86081	81.6859	157.869	69.0174	27.6925	M	2	biliary/pancreas	1	0	0
735	1.36044	5.59689	89	155.633	71.3978	29.4769	F	2	colorectal	1	0	0
736	0.912968	4.58915	65.3118	171.363	52.541	17.8922	F	2	biliary/pancreas	0	0	0
737	0.738848	5.00435	43.5588	163.829	73.7152	27.4649	F	1	major resection	0	0	0
738	1.32308	4.00021	49.8953	174.41	55.5997	18.2781	M	2	biliary/pancreas	0	0	0
739	1.87204	4.11206	61.7549	156.772	59.8569	24.3543	F	2	colorectal	0	0	0
740	1.34855	4.85195	64.247	170.035	56.756	19.6307	F	1	thyroid	0	0	0
741	-0.947063	3.21162	67.7007	186.953	48.6581	13.9216	F	2	colorectal	0	0	0
742	-0.49578	4.12247	64.2998	165.575	79.827	29.118	F	2	biliary/pancreas	0	0	0
743	0.0306459	3.55564	57.8297	169.927	62.3001	21.5756	M	3	colorectal	0	0	0
744	0.553977	3.52066	48.6476	168.48	74.2707	26.1651	M	2	stomach	0	0	0
745	0.949198	2.14288	63.4566	150.269	73.78	32.6739	F	2	minor resection	0	0	0
746	-0.050498	6.04044	84.2118	167.553	50.5983	18.0232	M	3	minor resection	1	0	0
747	0.68316	3.75121	72.2905	165.148	75.7544	27.7754	M	2	biliary/pancreas	1	0	0
748	-0.0743279	5.84161	65.3634	160.274	67.5453	26.2947	M	2	major resection	0	0	0
749	0.0413397	5.73474	72.4281	154.9	49.7579	20.7376	M	2	colorectal	1	0	0
750	-0.597956	3.07382	52.4327	168.484	66.9169	23.5732	F	3	colorectal	0	0	0
751	-0.20928	3.2971	50.474	154.14	49.9645	21.0297	M	2	minor resection	1	0	0
752	-0.553754	7.42037	47.0546	180.876	80.2502	24.5291	M	2	thyroid	0	0	0
753	-0.251602	6.50555	55.9414	163.493	71.1202	26.607	F	1	breast	0	0	0
754	1.38013	4.49138	51.7054	151.98	60.9275	26.378	M	2	stomach	0	0	0
755	-0.230317	4.81783	74.9793	158.086	76.315	30.537	F	1	biliary/pancreas	0	0	0
756	2.64944	3.81414	50.9443	160.116	43.5257	16.9776	M	1	colorectal	1	1	0
757	0.929628	5.01556	46.2703	183.276	53.1161	15.8131	F	2	colorectal	0	0	0
758	0.681608	3.71658	85.4622	154.895	58.8396	24.5241	M	2	transplantation	0	0	0
759	-0.15712	2.23044	51.2862	161.51	87.4976	33.5428	M	2	breast	1	0	0
760	1.09605	3.03364	59.9218	157.88	49.4172	19.8254	M	2	minor resection	0	0	0
761	0.0701872	4.55083	64.1731	166.808	42.0823	15.124	F	1	breast	1	0	0
762	0.631096	3.24889	41.5026	158.018	45.1106	18.0662	M	1	major resection	0	0	1
763	2.59131	4.45098	75.3678	152.705	72.1848	30.9556	M	2	hepatic	0	0	0
764	0.455768	3.31263	66.8255	160.829	54.9031	21.226	F	1	biliary/pancreas	0	0	0
765	1.45702	3.64294	79.9775	159.933	59.9146	23.4238	M	2	stomach	0	0	0
766	-0.0323538	5.49108	48.0334	157.412	70.5333	28.4655	F	2	stomach	1	0	0
767	0.504869	4.80665	59.1451	157.872	59.9262	24.044	F	1	colorectal	1	0	0
768	1.95672	4.51608	58.2918	172.708	64.0984	21.4893	M	1	minor resection	0	0	0
769	0.0289185	5.52023	61.4973	159.758	67.9116	26.6085	M	3	colorectal	0	0	0
770	1.99021	5.07009	36.9639	152.747	56.7865	24.3387	F	2	stomach	0	0	0
771	1.10203	6.16162	59.3123	158.532	59.8314	23.8064	M	1	others	0	0	0
772	0.0807767	4.00736	37.3658	162.978	64.5338	24.2958	M	1	biliary/pancreas	1	0	0
773	1.04146	4.04151	62.8456	151.007	71.7467	31.4634	F	2	stomach	0	0	0
774	1.31493	3.05675	27.3414	176.506	52.6205	16.8902	M	2	breast	1	0	0
775	1.03294	4.04225	31.2967	169.978	26.956	9.32974	F	2	breast	0	1	0
776	-0.729461	5.61719	69.4156	174.821	69.5744	22.7647	M	2	others	0	0	0
777	-0.0516183	5.99599	49.9233	165.885	72.4324	26.3219	F	3	breast	0	0	0
778	0.333995	5.61214	43.6273	144.487	64.051	30.6807	M	2	biliary/pancreas	0	0	0
779	0.473156	2.49956	75.8726	175.726	64.8372	20.9967	M	1	colorectal	0	0	0
780	1.03202	5.75095	62.4072	155.076	55.2473	22.9731	F	2	stomach	0	0	0
781	0.675872	2.44947	70.18	155.777	67.5081	27.8195	M	2	breast	0	0	0
782	-0.540617	5.54187	55.3567	163.856	71.5738	26.6582	M	1	colorectal	0	0	0
783	0.838679	4.1114	89	174.374	62.3977	20.5214	F	1	colorectal	0	0	0
784	1.02391	5.32086	49.1	171.577	90.4412	30.722	F	1	colorectal	0	0	0
785	0.983072	3.02133	82.6344	170.311	43.7358	15.0782	M	2	others	0	0	0
786	1.40195	5.85042	56.8539	159.826	63.624	24.9073	M	2	colorectal	1	0	0
787	1.20347	2.87158	34.1102	159.69	48.2208	18.9095	F	1	stomach	1	0	0
788	0.902181	3.77165	64.6231	165.488	71.8811	26.2471	M	2	others	1	1	0
789	0.476587	3.39915	62.2236	161.39	43.5316	16.7128	F	2	colorectal	0	0	0
790	-0.802413	2.54466	42.7213	170.165	46.3829	16.0183	M	3	hepatic	0	0	0
791	0.878413	4.63382	44.5644	169.656	54.454	18.9188	F	2	others	0	0	0
792	0.699981	6.56788	57.3774	167.6	64.8089	23.072	M	3	major resection	0	0	0
793	0.751349	7.5406	62.723	140.767	54.8884	27.7001	M	3	thyroid	0	0	0
794	-0.493506	4.63679	22.4588	163.612	55.0039	20.5478	M	2	transplantation	1	0	0
795	-0.336169	5.78885	72.7644	161.573	59.6635	22.8545	M	2	others	0	0	0
796	1.37973	4.78927	50.6705	163.956	58.9569	21.932	M	1	vascular	0	0	0
797	0.501198	5.09074	38.718	156.017	78.8794	32.4057	M	2	minor resection	0	0	0
798	1.08093	4.14037	71.1647	151.106	69.6473	30.5028	F	1	biliary/pancreas	0	1	0
799	0.555768	4.74744	57.3928	166.497	58.0085	20.9257	M	2	major resection	0	0	0
800	0.556924	5.13435	75.092	159.443	85.9004	33.7897	F	1	colorectal	0	0	1
801	1.28738	3.87334	63.9822	167.457	67.41	24.0391	M	1	colorectal	1	0	1
802	0.1181	4.43943	57.7084	156.735	50.5865	20.5923	F	1	major resection	1	0	0
803	0.610281	4.46097	55.5496	174.698	64.7015	21.2001	F	3	colorectal	0	0	0
804	0.161331	5.46084	64.6212	171.127	67.915	23.1915	F	1	colorectal	0	0	0
805	0.183665	3.32238	51.8264	165.065	53.8269	19.7556	M	3	colorectal	0	0	0
806	0.284426	4.46876	45.5587	160.674	49.6242	19.2222	F	1	colorectal	0	0	0
807	0.711596	6.68757	66.4371	169.848	62.7428	21.7493	M	2	breast	1	0	0
808	0.148086	5.84239	55.6673	165.889	57.598	20.9301	M	2	stomach	0	0	0
809	1.54263	6.05157	58.2092	164.564	78.7836	29.0916	F	2	colorectal	0	0	0
810	-0.186264	4.55461	73.282	171.487	70.2836	23.8997	M	6	stomach	1	0	0
811	0.382755	4.88973	56.1043	174.79	54.3666	17.7951	M	1	thyroid	0	0	0
812	0.179456	5.65953	57.9446	151.729	66.653	28.9521	M	1	others	0	0	0
813	1.69637	6.29009	49.1694	153.468	76.3418	32.4134	M	2	colorectal	0	0	0
814	0.69103	2.32169	63.8792	155.794	45.6932	18.8258	M	2	others	0	0	0
815	1.3626	3.04055	62.7241	149.577	49.9666	22.3331	F	3	breast	1	0	0
816	-0.661391	6.00667	70.5895	161.97	61.6184	23.4878	M	2	others	0	1	0
817	0.747708	4.21412	49.4624	167.676	62.1571	22.108	F	2	colorectal	0	0	0
818	1.24826	3.76796	51.1942	162.326	61.1458	23.2056	F	2	others	1	0	0
819	0.599156	3.1098	69.0386	157.912	58.1675	23.3264	F	2	stomach	0	0	0
820	1.38965	3.89983	61.3306	172.207	57.9914	19.5553	F	2	minor resection	0	0	0
821	0.1171	2.94232	44.7928	163.72	66.1729	24.6875	F	1	others	0	0	0
822	1.66612	6.88994	76.3824	165.462	74.8078	27.3242	M	2	colorectal	0	0	0
823	2.38131	4.50165	33.4829	172.446	56.2074	18.9012	M	1	minor resection	1	0	0
824	0.241278	4.46152	68.9264	161.449	89.8325	34.4637	F	2	major resection	1	0	0
825	0.174816	5.19153	39.6678	180.244	84.3302	25.9573	F	1	hepatic	0	0	0
826	1.70152	5.61445	84.6515	158.655	77.0574	30.613	F	2	hepatic	0	0	0
827	1.80298	5.59585	35.6793	179.708	68.9168	21.3397	M	2	colorectal	0	0	1
828	0.112621	5.74019	74.1795	154.119	84.875	35.7326	M	1	colorectal	0	0	0
829	0.19517	3.81414	56.5646	166.965	58.4055	20.951	M	1	others	1	0	0
830	0.306445	4.19041	52.4964	156.979	52.1571	21.1655	F	1	minor resection	1	0	0
831	-0.547938	5.39601	60.3767	172.147	55.6889	18.7918	F	1	biliary/pancreas	1	0	0
832	-0.205596	3.93105	66.751	158.393	50.1951	20.0072	F	1	biliary/pancreas	1	1	0
833	-0.274329	4.52123	44.8188	165.014	63.1499	23.1917	F	2	minor resection	0	0	0
834	-0.0843092	4.9776	46.0838	156.91	65.2004	26.4819	M	2	stomach	1	0	1
835	0.505113	5.41426	67.0038	170.578	64.0603	22.0163	F	2	biliary/pancreas	0	0	0
836	0.721309	2.51822	33.356	156.865	61.6038	25.0354	M	2	major resection	0	0	0
837	1.7796	5.33466	49.3895	177.001	63.2807	20.1986	F	2	stomach	0	0	0
838	-0.269677	4.26289	89	153.936	81.746	34.4972	M	1	biliary/pancreas	0	0	0
839	1.3244	5.32643	43.9106	150.927	68.8888	30.2423	M	2	colorectal	0	1	1
840	0.360953	5.40493	74.116	170.701	72.3725	24.8371	M	3	transplantation	0	0	0
841	0.493231	6.34394	49.365	157.417	63.9445	25.8047	F	1	biliary/pancreas	0	0	0
842	1.07555	6.0564	64.9971	162.448	43.1386	16.3471	F	2	minor resection	0	0	0
843	-0.369669	6.04863	67.0716	159.736	40.8547	16.0116	M	1	major resection	0	0	0
844	0.840457	6.15835	73.847	151.211	85.7368	37.4973	F	1	breast	0	0	0
845	0.666828	4.85626	54.8712	161.847	55.6215	21.234	F	1	biliary/pancreas	1	0	0
846	0.928931	4.56337	86.1233	173.398	54.6433	18.1738	F	2	major resection	0	0	0
847	0.765492	5.51328	49.3166	171.145	64.5765	22.0468	M	2	others	0	0	0
848	2.50706	5.35425	61.0737	164.505	68.0865	25.1595	M	2	breast	1	1	0
849	0.0202571	4.17776	61.2316	172.084	69.5431	23.4839	M	2	others	0	0	0
850	0.106078	4.98445	41.7128	153.39	82.1848	34.93	M	2	minor resection	0	0	0
851	0.031995	4.48734	53.6489	159.708	79.0325	30.9849	F	2	colorectal	0	1	0
852	0.0863964	3.56206	60.0358	165.917	52.4067	19.0373	M	2	others	1	0	0
853	0.0205407	5.98522	51.561	161.387	72.9049	27.9909	M	2	breast	1	0	0
854	1.48897	4.58938	89	160.385	57.323	22.2843	M	2	major resection	1	0	0
855	1.67509	6.84204	45.7578	152.175	60.1632	25.9803	M	2	minor resection	1	0	0
856	0.07412	2.69019	74.5675	144.594	49.1464	23.5067	F	3	major resection	0	0	0
857	-0.136214	3.89784	69.9568	169.55	42.2462	14.6957	F	2	colorectal	1	0	0
858	0.912018	4.56388	57.5321	164.604	61.3835	22.6554	M	1	others	0	0	0
859	0.0890127	5.81224	45.3783	170.274	50.736	17.4992	F	2	others	0	0	0
860	1.04188	4.9784	46.7624	158.746	72.4336	28.743	M	2	others	1	0	0
861	0.69615	4.87783	50.3355	156.374	58.5095	23.9274	F	3	thyroid	1	1	0
862	-0.685658	3.25319	32.2368	162.566	65.3013	24.7093	M	2	vascular	0	0	0
863	1.77719	3.21966	43.4045	169.863	77.4982	26.8593	M	1	minor resection	0	0	0
864	1.97689	4.89143	36.5662	160.518	44.6394	17.325	F	2	colorectal	1	0	0
865	0.0403179	2.98556	76.9437	169.412	53.4009	18.6063	F	2	stomach	1	0	0
866	0.221288	3.92598	66.5592	153.848	63.8304	26.9678	M	2	breast	0	0	0
867	0.762836	5.09304	68.9506	161.12	65.3467	25.1723	F	1	major resection	1	0	0
868	0.801903	3.41697	66.1362	161.906	74.4571	28.4039	F	1	major resection	0	0	0
869	1.06247	6.34105	60.1136	173.067	71.7349	23.9499	M	1	vascular	1	0	0
870	2.1492	5.91005	78.5827	164.297	62.8635	23.2883	M	1	vascular	0	0	0
871	0.390734	2.7513	49.0108	177.54	65.2416	20.6981	M	2	stomach	0	0	0
872	-0.108831	3.47342	59.2528	150.909	65.5603	28.7879	F	2	major resection	1	0	0
873	-0.575973	1.94407	68.395	163.628	44.8189	16.7395	F	1	minor resection	1	0	0
874	-0.0546678	3.64267	38.8684	164.054	59.9459	22.2733	F	1	colorectal	0	0	0
875	0.506366	5.39302	89	167.848	64.6089	22.933	F	2	stomach	0	0	0
876	1.97582	4.0593	58.1378	155.509	67.0286	27.7173	F	2	others	1	0	0
877	0.116841	5.0477	59.757	177.01	51.1002	16.309	M	2	stomach	0	0	0
878	0.712926	2.80676	75.6732	162.622	47.133	17.8225	M	1	breast	0	0	0
879	0.519796	5.42871	70.7919	153.153	59.0457	25.1733	M	2	colorectal	1	0	0
880	1.48847	3.89973	58.2736	162.372	84.4071	32.0152	F	1	major resection	0	0	0
881	2.56465	4.54075	59.5877	159.814	52.3109	20.4815	F	3	biliary/pancreas	0	0	0
882	0.106182	4.42205	36.2568	186.468	75.2683	21.6473	M	2	colorectal	1	0	0
883	0.139491	3.09015	49.7859	171.548	80	27.1844	M	2	biliary/pancreas	0	0	0
884	1.37251	3.22401	65.1137	162.937	62.2707	23.4553	F	1	vascular	1	0	0
885	1.08124	5.62061	64.067	161.547	53.9165	20.6598	M	1	others	1	0	0
886	2.01775	4.97786	75.1634	170.697	67.6537	23.2189	F	6	minor resection	1	0	0
887	1.00248	5.71356	56.0097	171.108	63.9929	21.857	M	2	colorectal	0	0	0
888	0.244129	4.89386	37.9251	137.447	51.8518	27.4468	F	2	colorectal	1	0	0
889	1.00789	4.68858	72.8159	168.045	54.1589	19.1787	F	1	breast	0	0	0
890	1.4244	2.57661	78.2316	162.751	66.9713	25.2838	M	2	major resection	0	0	0
891	1.19267	4.22149	70.5533	151.224	72.4984	31.7021	F	3	stomach	1	0	0
892	0.940848	4.49606	55.394	170.087	58.0291	20.0588	M	2	biliary/pancreas	0	0	0
893	1.39061	6.73401	72.6397	181.845	60.9507	18.4321	M	1	biliary/pancreas	1	1	0
894	1.47311	5.30326	89	167.303	69.4484	24.8116	M	2	colorectal	1	1	0
895	1.64426	6.26275	59.3739	171.982	59.7603	20.2043	F	1	others	1	0	0
896	1.05456	5.20222	39.0036	178.04	58.2994	18.392	M	3	thyroid	0	0	0
897	0.398637	3.72323	49.3602	155.363	53.047	21.9768	M	2	stomach	1	0	0
898	0.650958	4.65935	66.6593	146.52	52.8472	24.6166	F	2	major resection	0	0	0
899	1.50303	4.79393	34.8198	168.164	92.4872	32.705	M	1	biliary/pancreas	1	0	0
900	-0.123816	3.46575	60.1484	160.379	59.4871	23.1276	M	1	stomach	0	0	0
901	0.829413	4.09264	63.1597	150.681	77.4697	34.1204	M	2	biliary/pancreas	0	0	0
902	0.216756	4.29448	79.6454	161.837	81.1432	30.981	F	2	colorectal	1	1	0
903	0.556111	6.34135	76.4343	168.773	59.6325	20.9353	F	1	colorectal	0	0	0
904	1.56088	2.17576	70.0728	161.228	65.9906	25.3865	M	2	colorectal	1	0	0
905	0.686644	5.88957	26.8556	155.737	62.9273	25.9451	F	2	colorectal	1	0	0
906	0.570335	3.46842	70.879	160.586	43.1779	16.7435	M	2	stomach	0	0	0
907	-0.560324	2.97655	67.8019	162.342	43.8714	16.6463	F	2	breast	0	0	0
908	1.13299	5.86033	61.3839	145.901	62.3096	29.2711	M	1	stomach	0	0	0
909	1.05197	5.35404	33.0293	161.281	56.8528	21.8568	M	2	stomach	1	0	0
910	2.27226	5.94461	46.6408	150.938	83.5342	36.6664	F	3	major resection	0	0	0
911	0.285546	5.43179	41.0724	168.183	59.0222	20.8666	M	2	biliary/pancreas	1	0	0
912	0.709197	6.85462	28.9637	149.073	84.2178	37.8973	M	2	minor resection	0	0	0
913	0.733504	5.15836	57.6884	171.227	56.2599	19.189	F	4	stomach	0	0	0
914	1.80127	4.35018	46.3403	158.988	83.7717	33.1413	F	1	colorectal	1	1	0
915	0.456382	4.91451	89	157.836	67.58	27.1272	M	2	stomach	0	1	0
916	0.757333	5.93212	55.3206	165.045	68.235	25.0498	F	2	others	1	0	0
917	1.02175	3.64631	76.1996	155.055	55.8525	23.2311	F	1	vascular	0	0	0
918	0.683034	3.79037	35.3295	164.909	68.3919	25.1486	M	3	stomach	0	0	0
919	0.174067	4.17788	50.1624	156.208	81.2437	33.2953	F	2	colorectal	0	1	0
920	0.689048	2.14882	59.1133	157.718	60.0789	24.1525	F	2	hepatic	0	0	0
921	1.3962	4.68303	44.7652	165.999	57.8378	20.9894	F	1	biliary/pancreas	1	0	0
922	-0.292318	2.39567	51.7027	152.709	58.9048	25.2593	M	2	biliary/pancreas	0	0	0
923	0.639908	4.58696	54.6185	151.627	80.4074	34.974	M	2	others	1	1	0
924	-0.0298971	5.50478	54.3907	164.647	71.5989	26.4119	M	2	transplantation	1	0	0
925	1.49382	3.98813	84.2137	162.278	78.4214	29.7792	M	1	vascular	1	0	0
926	-0.691642	6.42214	63.1296	163.962	65.3593	24.312	M	2	colorectal	0	1	0
927	0.0836268	2.87663	64.5755	165.33	62.1999	22.7554	M	1	colorectal	0	0	0
928	0.836278	5.87312	65.4341	163.004	66.63	25.0769	M	2	minor resection	1	0	0
929	1.79168	5.2899	66.4759	167.744	74.0731	26.3247	M	1	colorectal	1	1	0
930	0.480137	2.58788	56.5467	163.349	58.9007	22.0744	M	2	colorectal	1	0	0
931	0.0866196	7.5902	53.151	145.231	77.5114	36.7491	M	2	stomach	1	0	0
932	2.04545	4.45497	60.1115	147.464	65.9606	30.3327	M	2	stomach	0	0	0
933	-0.631203	3.53544	74.2445	179.106	34.0315	10.6087	F	2	thyroid	0	0	0
934	-1.23484	2.93699	73.8082	162.511	71.9231	27.2336	M	3	major resection	0	1	0
935	0.886772	4.27838	54.2981	170.69	47.0926	16.1636	F	2	minor resection	0	0	0
936	0.129348	4.38303	68.6917	159.534	71.643	28.1492	F	2	stomach	0	1	0
937	-0.288071	4.64299	54.9521	162.011	72.1307	27.481	F	2	colorectal	0	0	1
938	1.10252	4.19049	58.2135	158.607	65.5467	26.0558	F	6	stomach	1	0	0
939	0.729016	5.24254	50.97	183.737	68.0091	20.1454	M	2	biliary/pancreas	1	0	0
940	0.0794808	4.08898	55.1368	164.69	74.4038	27.4322	M	2	stomach	0	0	0
941	-0.496365	2.34049	76.8788	157.906	56.0384	22.4744	M	2	stomach	0	0	0
942	1.23446	4.35822	59.0494	148.294	70.8857	32.234	M	1	colorectal	0	0	0
943	1.05576	1.85175	59.6613	179.5	75.1427	23.3216	M	2	others	1	0	0
944	0.453263	4.92676	37.0695	161.104	82.0196	31.6011	F	2	colorectal	1	1	0
945	2.0177	3.42039	53.3152	168.916	49.0106	17.177	M	3	minor resection	0	0	0
946	-0.327348	4.7116	54.285	169.878	66.4523	23.0268	F	2	others	0	0	0
947	-0.693522	6.0119	45.8931	158.526	50.6726	20.1638	F	2	others	1	0	0
948	-0.0232941	3.45491	58.0393	168.298	50.1838	17.7175	F	2	vascular	0	0	0
949	0.496349	5.72622	51.603	157.31	65.8823	26.6231	M	2	breast	0	0	0
950	0.728645	4.03727	58.872	153.984	62.6391	26.4175	F	2	major resection	0	0	0
951	0.339046	6.50811	59.4646	172.534	74.9351	25.1731	M	2	thyroid	0	0	0
952	0.816053	4.11438	44.0857	161.148	57.7597	22.242	M	1	minor resection	0	0	0
953	-0.473238	3.57724	52.0381	166.973	60.203	21.5935	F	1	thyroid	1	0	1
954	1.69379	5.30358	58.8346	166.047	64.1831	23.2786	M	2	hepatic	0	0	1
955	0.46695	4.03456	74.6371	168.001	51.8205	18.3601	M	3	stomach	0	0	0
956	1.43131	3.57616	61.3949	149.111	53.4187	24.0255	F	2	thyroid	0	1	0
957	0.808551	3.98704	48.2802	157.472	74.6022	30.0847	M	2	stomach	1	0	0
958	0.90023	4.47659	63.4262	159.717	55.4241	21.7269	F	2	thyroid	0	0	0
959	0.991093	6.04366	82.107	155.353	75.3668	31.2279	F	2	colorectal	0	0	0
960	0.892958	2.34148	70.8169	166.203	68.742	24.8854	M	1	hepatic	0	1	0
961	1.04975	4.55308	65.5465	172.727	43.9225	14.722	F	3	breast	1	0	0
962	1.60164	5.23314	68.0885	174.089	67.8559	22.3894	F	3	breast	0	0	0
963	0.691003	4.7456	78.2868	159.59	67.7649	26.6068	M	2	major resection	1	0	0
964	1.10304	6.00715	73.0856	165.023	66.6183	24.4626	M	1	vascular	1	0	0
965	0.460853	4.44299	65.8211	166.346	60.1129	21.7241	M	3	minor resection	0	1	1
966	1.69085	4.31846	72.9859	167.858	50.9193	18.0717	F	2	stomach	1	0	0
967	-0.0108194	5.19633	42.2883	154.951	77.2527	32.1755	F	1	transplantation	1	0	0
968	1.98096	4.63922	36.2837	178.182	60.577	19.0802	M	1	biliary/pancreas	0	0	0
969	0.500713	4.08584	59.9727	170.485	51.5719	17.7435	M	3	breast	0	0	1
970	-0.617343	5.11024	58.7105	170.71	67.0161	22.9964	F	1	colorectal	0	0	0
971	0.635996	3.78964	49.9651	172.869	53.1917	17.7995	M	1	minor resection	0	0	0
972	-0.0145655	3.83637	69.5199	167.108	50.8154	18.1971	F	2	biliary/pancreas	0	0	0
973	1.20888	3.93037	31.1358	153.667	57.4223	24.3176	F	1	stomach	0	1	0
974	0.00829032	6.05597	50.0956	161.314	54.0829	20.7835	M	1	biliary/pancreas	0	0	0
975	0.174269	0.887252	50.8068	148.298	51.2398	23.2991	F	2	breast	0	0	0
976	-0.986191	4.97403	34.3702	166.083	71.0353	25.7528	M	1	colorectal	0	0	0
977	0.169346	4.56573	79.0688	161.053	60.4359	23.3	F	2	minor resection	0	0	0
978	-1.4158	2.62762	38.326	162.161	76.1708	28.9664	M	2	thyroid	1	0	0
979	-0.740458	4.87699	49.3309	172.874	51.9048	17.3679	M	1	vascular	0	0	0
980	1.14437	5.0646	70.6923	158.576	41.849	16.6421	F	2	thyroid	0	0	0
981	1.16478	5.19329	66.9529	160.34	63.4605	24.6843	F	1	biliary/pancreas	1	0	0
982	0.875068	1.53043	41.9097	162.699	83.1242	31.402	M	1	others	0	0	0
983	-0.244449	6.07102	67.4732	146.671	67.8629	31.5458	M	2	hepatic	0	0	0
984	0.49464	3.69336	61.867	160.22	98.7817	38.4808	M	1	biliary/pancreas	0	0	0
985	0.530104	5.30282	89	141.112	65.5717	32.9296	M	2	minor resection	1	0	0
986	-0.398325	5.36441	63.4967	157.47	64.4601	25.9954	F	2	colorectal	0	1	1
987	1.74173	3.53633	55.7136	169.871	36.9215	12.795	M	2	colorectal	0	1	1
988	1.2384	5.27332	45.5026	166.36	66.6761	24.092	F	2	biliary/pancreas	1	1	0
989	0.355345	4.09139	47.1052	157.39	63.6897	25.7108	F	2	vascular	0	0	0
990	0.554616	2.18634	45.9413	162.861	57.0543	21.5106	F	2	others	0	0	0
991	0.70054	5.84655	77.3038	153.256	60.1716	25.6185	F	2	colorectal	0	0	0
992	-1.10855	3.6512	57.9865	162.49	60.9626	23.0893	M	2	transplantation	0	0	0
993	0.334269	3.56142	65.7995	187.734	59.6746	16.9318	M	3	transplantation	0	1	0
994	-0.0153153	4.07154	79.3474	178.399	85.8163	26.9642	F	2	stomach	0	0	0
995	-0.272302	4.83463	24.0606	162.963	57.4754	21.6423	F	2	others	0	0	0
996	0.306995	4.46228	75.9872	163.889	63.6972	23.715	M	2	colorectal	1	0	0
997	1.97834	5.14632	58.5208	154.078	57.0949	24.0501	F	1	hepatic	0	0	0
998	1.04824	3.01338	63.9408	155.608	70.7706	29.2272	F	2	major resection	1	0	0
999	0.0737721	3.6881	45.9037	165.628	63.783	23.2509	F	1	transplantation	0	0	0
1000	0.993357	4.39592	46.9498	157.992	58.523	23.4454	F	1	stomach	1	0	0
1001	1.65808	6.67161	64.7088	170.293	39.5637	13.6428	F	1	colorectal	0	0	0
1002	1.27641	4.39839	89	176.022	64.5494	20.8334	F	2	minor resection	0	1	1
1003	0.580943	5.7533	72.0533	165.373	58.1813	21.2742	M	2	minor resection	0	0	0
1004	0.0128628	4.57057	75.7966	163.386	61.0474	22.8686	F	2	stomach	1	0	0
1005	1.09437	3.98047	54.989	148.042	48.1274	21.9596	M	2	biliary/pancreas	0	0	0
1006	0.849362	4.2482	49.1615	168.945	78.2555	27.4171	M	2	others	1	0	0
1007	1.25274	4.33669	46.5832	152.665	71.615	30.7272	F	2	colorectal	0	0	1
1008	1.04368	5.20912	50.7594	158.912	78.2259	30.9769	F	2	breast	0	1	0
1009	1.37684	6.08031	28.4245	170.77	74.9579	25.7036	F	1	others	0	0	0
1010	0.102671	4.93344	47.3811	171.374	68.5693	23.3474	M	2	colorectal	0	0	0
1011	1.59218	5.8684	49.7304	158.494	48.5902	19.3429	M	2	others	1	0	0
1012	0.69187	3.43679	55.2266	158.99	82.9791	32.8268	M	2	breast	0	1	0
1013	2.20151	4.05847	59.6109	156.49	51.0625	20.851	M	1	vascular	1	0	0
1014	-0.021107	3.70854	62.9043	152.199	58.6555	25.3213	F	2	stomach	1	0	0
1015	1.92871	4.88232	57.5169	157.046	69.8891	28.3372	M	1	colorectal	0	0	0
1016	0.69212	4.12138	49.4293	148.624	70.4608	31.8984	M	1	others	0	0	0
1017	0.00925993	5.35164	29.7011	168.39	68.338	24.1008	M	2	breast	0	0	0
1018	0.143956	3.47497	49.5169	165.906	57.1365	20.7582	F	3	others	0	0	0
1019	0.275441	4.57562	43.8473	167.335	54.7564	19.5551	M	2	biliary/pancreas	0	0	0
1020	0.874029	5.30315	64.3836	154.294	90.9397	38.1991	F	2	colorectal	1	0	0
1021	0.95336	2.19321	70.711	152.223	61.2942	26.4521	M	2	vascular	0	0	0
1022	0.0717452	6.92444	71.129	162.971	59.8837	22.5471	M	1	biliary/pancreas	1	0	0
1023	0.513419	4.20704	68.5363	163.062	53.5283	20.1316	F	2	minor resection	1	0	0
1024	2.25539	2.2387	55.8238	161.242	64.5651	24.8336	M	2	biliary/pancreas	0	0	0
1025	1.92194	4.70565	50.2786	160.018	64.0278	25.0052	F	2	others	0	0	0
1026	0.883804	4.56479	47.0644	177.236	61.5601	19.5972	F	2	colorectal	0	0	0
1027	0.563555	4.43446	36.2089	166.177	66.1437	23.9522	F	1	colorectal	0	0	0
1028	0.629505	5.64705	71.8897	179.474	82.0594	25.4758	F	2	colorectal	0	0	1
1029	1.02627	5.37161	55.2358	173.433	54.8932	18.2496	F	3	colorectal	0	0	0
1030	-0.289325	4.8636	39.9372	177.172	62.2432	19.8291	F	3	transplantation	0	0	0
1031	0.326069	5.03568	45.931	153.261	54.2851	23.1109	M	2	transplantation	1	0	0
1032	-0.808542	4.40907	45.3531	167.616	65.1413	23.186	M	2	thyroid	1	0	0
1033	0.853975	6.5333	58.3442	158.793	55.1994	21.8912	F	1	biliary/pancreas	0	1	0
1034	1.05335	2.85551	72.9692	148.192	55.6949	25.3611	F	2	colorectal	1	0	0
1035	0.144518	4.68481	52.7621	175.388	44.9362	14.6083	M	2	minor resection	0	0	0
1036	1.79849	4.60048	25.5728	159.982	62.8734	24.5655	M	2	vascular	0	0	0
1037	-0.452516	5.44601	55.0293	153.428	66.6971	28.3334	M	2	minor resection	0	0	0
1038	-0.644357	3.57345	55.5002	158.941	83.176	32.9248	F	2	colorectal	0	0	0
1039	0.713459	2.55665	54.519	155.656	67.1547	27.7169	M	2	stomach	0	0	0
1040	1.37487	4.70421	48.7724	156.539	56.5675	23.0847	F	1	breast	1	0	0
1041	1.88688	4.84479	60.8342	160.602	46.0862	17.8676	F	2	thyroid	0	0	0
1042	0.164057	6.21025	58.6742	177.409	47.6802	15.1491	F	3	vascular	0	0	0
1043	1.40026	3.09149	57.3755	156.774	46.824	19.051	M	2	vascular	1	0	0
1044	0.502039	5.8318	63.6209	176.793	83.3783	26.6761	F	1	breast	1	0	0
1045	0.394208	7.20218	51.5937	169.817	65.062	22.5614	F	3	minor resection	0	0	0
1046	1.24346	4.10013	50.7835	165.921	55.0324	19.9901	M	2	minor resection	1	0	0
1047	1.05747	3.06824	77.4326	168.95	50.6913	17.759	M	2	breast	0	1	0
1048	-0.734419	4.06712	65.7154	162.628	51.8863	19.6185	F	1	minor resection	0	0	0
1049	1.72014	4.54283	69.5355	173.58	54.7291	18.1642	F	1	others	0	0	0
1050	1.64259	5.16408	75.2339	167.391	76.9076	27.4478	M	1	colorectal	0	0	0
1051	0.0300476	3.85872	65.2384	148.181	61.4021	27.9641	M	2	colorectal	1	0	0
1052	0.851226	6.28437	70.9837	165.06	45.0751	16.5444	M	2	biliary/pancreas	0	0	0
1053	0.9302	3.26758	35.1833	169.258	88.3589	30.8425	F	2	transplantation	0	0	0
1054	0.742582	2.5617	60.6445	160.022	48.6146	18.9848	F	2	stomach	0	0	0
1055	0.0905547	5.77758	55.1215	163.597	54.9418	20.5283	M	2	stomach	0	0	0
1056	-0.00698519	1.95668	81.6806	157.235	76.8372	31.0796	M	2	biliary/pancreas	0	0	0
1057	0.512455	4.29633	70.9731	150.651	66.5287	29.3132	F	3	minor resection	0	0	0
1058	1.47587	8.04998	48.7298	149.164	56.3344	25.3188	F	1	breast	0	0	0
1059	0.970055	4.51339	63.052	149.279	47.5641	21.3443	F	1	others	1	0	0
1060	0.235026	3.26053	60.1238	168.269	50.6127	17.8752	F	2	minor resection	1	0	0
1061	1.15345	4.46214	64.216	141.074	51.306	25.7796	M	1	stomach	1	0	0
1062	-1.75723	4.4696	43.185	156.773	61.828	25.1561	F	2	colorectal	0	0	0
1063	1.45661	4.70853	62.8696	155.919	63.9477	26.3042	M	1	biliary/pancreas	0	0	0
1064	-0.86573	5.27536	54.4729	160.081	60.0348	23.4273	F	2	transplantation	0	0	0
1065	0.241597	3.3528	61.7623	146.53	61.2953	28.548	F	1	transplantation	0	0	0
1066	-0.367215	6.43393	47.3887	165.987	49.6448	18.0189	F	2	major resection	0	1	0
1067	-0.507924	4.80398	49.3776	151.551	65.1233	28.3544	F	1	biliary/pancreas	0	0	0
1068	1.4663	5.34828	74.4878	172.258	76.496	25.7799	M	2	major resection	0	0	0
1069	0.156968	3.81719	42.7181	157.158	59.872	24.241	M	3	major resection	0	0	0
1070	0.811589	5.98061	43.7716	161.687	59.6474	22.8161	M	2	stomach	0	0	0
1071	0.495276	4.23653	56.9936	162.542	62.703	23.7331	F	1	others	0	0	0
1072	0.916541	4.84063	46.7105	164.612	74.6265	27.5402	F	2	biliary/pancreas	1	0	0
1073	0.594765	3.47259	45.0953	162.829	51.4416	19.4023	F	2	others	0	0	0
1074	-0.498526	3.40047	59.2301	158.833	78.4579	31.0994	F	1	breast	0	0	0
1075	1.334	5.30467	36.2437	165.463	66.5986	24.3256	M	2	biliary/pancreas	0	0	0
1076	0.13602	4.02572	43.3403	166.523	62.0773	22.3865	M	1	colorectal	0	0	0
1077	-0.718492	3.56218	87.0543	155.924	75.7211	31.1453	M	1	biliary/pancreas	0	0	0
1078	0.188795	3.8002	64.2895	166.18	48.132	17.4291	F	2	stomach	0	0	0
1079	1.73961	5.31682	47.0721	172.768	67.7599	22.701	F	1	major resection	0	1	0
1080	1.21658	3.81619	63.7004	168.586	66.7033	23.4694	M	2	minor resection	1	0	0
1081	0.252684	4.39405	65.8292	170.536	50.9724	17.5268	F	1	minor resection	0	0	0
1082	0.252197	4.54398	71.9263	163.99	67.0526	24.9334	M	2	vascular	0	1	0
1083	0.274405	2.3604	55.9147	154.452	65.0101	27.2518	M	2	transplantation	1	0	0
1084	2.20271	2.86463	71.6705	155.541	59.6883	24.6719	F	2	stomach	0	0	0
1085	0.840076	4.90699	28.6291	165.264	71.6849	26.2466	M	1	colorectal	1	0	0
1086	0.878753	3.69416	42.6501	170.625	55.1615	18.9474	F	1	breast	0	0	0
1087	1.36135	5.7211	60.0694	186.491	64.8606	18.6494	M	2	minor resection	1	0	0
1088	0.724986	5.61949	62.4358	170.962	60.2304	20.6072	M	1	hepatic	0	0	0
1089	0.32473	5.33966	44.7134	152.435	54.6669	23.5264	F	2	colorectal	0	1	0
1090	0.375135	6.58334	61.4335	155.905	67.5392	27.7865	F	2	biliary/pancreas	1	0	0
1091	0.475433	4.43311	48.8241	182.123	59.3543	17.8945	F	1	hepatic	0	0	0
1092	0.503073	5.26024	53.7761	160.665	44.7809	17.3481	M	2	others	0	0	0
1093	1.11801	3.86663	72.3597	162.919	41.0023	15.4477	M	3	minor resection	0	0	0
1094	0.574764	7.29818	70.706	154.243	70.8354	29.7742	M	2	stomach	0	0	0
1095	1.12204	6.76851	43.496	175.982	47.6881	15.3983	M	3	major resection	0	0	0
1096	0.468104	4.54042	42.6367	166.817	64.965	23.3453	F	2	colorectal	0	0	0
1097	0.596223	4.96384	51.8601	155.842	62.3799	25.6847	M	1	major resection	1	0	0
1098	-1.07355	6.06301	57.3482	153.955	57.5023	24.2603	M	1	vascular	0	0	0
1099	1.26973	4.36073	48.3378	165.154	84.2839	30.9004	F	2	biliary/pancreas	0	0	0
1100	0.811577	3.78501	72.5862	162.891	63.8165	24.0514	F	2	major resection	1	0	0
1101	1.3354	5.51461	62.6893	169.673	70.4504	24.4714	M	2	colorectal	0	0	0
1102	-1.79559	4.61564	63.5273	167.218	65.0275	23.2557	M	2	biliary/pancreas	0	0	0
1103	2.21205	4.73378	39.6489	160.233	59.0801	23.011	M	2	hepatic	0	0	1
1104	0.42077	3.58427	74.3942	157.829	61.5271	24.6998	M	2	others	0	0	0
1105	1.42398	2.58603	18	161.133	78.5465	30.2522	M	1	major resection	1	1	0
1106	-0.303084	4.79384	69.637	157.77	74.2798	29.8417	F	2	biliary/pancreas	1	0	0
1107	1.02567	5.54961	71.0682	161.389	84.23	32.3383	M	3	minor resection	0	0	0
1108	-0.313946	4.27184	51.557	162.652	64.2999	24.3049	M	2	colorectal	0	0	0
1109	0.0314898	6.15017	75.9021	154.781	51.6464	21.5579	M	1	colorectal	0	0	0
1110	2.07188	3.73157	56.8292	167.939	56.6731	20.0944	F	1	colorectal	0	0	0
1111	0.379691	3.33518	58.6213	159.321	48.0662	18.9361	F	2	stomach	0	0	0
1112	0.707816	4.45103	62.5771	155.263	70.5818	29.279	F	3	biliary/pancreas	1	0	0
1113	1.23253	4.43367	89	159.483	54.9984	21.6232	M	2	colorectal	0	1	0
1114	0.931528	5.39706	76.9231	164.595	26.5558	9.80223	F	2	colorectal	1	1	0
1115	0.653937	3.65129	67.7393	163.225	90.1248	33.8277	M	1	minor resection	1	0	0
1116	0.826429	6.07295	44.6988	166.144	55.1748	19.9882	M	2	stomach	0	0	0
1117	2.46535	6.74962	59.7799	170.243	55.1058	19.0134	F	2	others	0	0	0
1118	0.486674	4.48277	46.1218	173.743	81.0006	26.8333	F	3	stomach	0	0	0
1119	0.694684	5.93917	69.4665	164.967	47.8304	17.5755	F	2	breast	0	0	0
1120	1.37773	3.33316	59.7353	153.305	74.8384	31.843	F	2	transplantation	0	0	1
1121	1.42184	5.742	41.6763	160.193	54.9808	21.425	M	2	hepatic	1	0	0
1122	1.48737	5.71042	58.8881	153.865	46.4995	19.6413	M	3	biliary/pancreas	0	0	0
1123	1.04654	5.50268	45.6037	177.117	81.3935	25.9461	M	2	others	1	0	0
1124	-0.385976	4.50941	59.8888	179.618	72.3792	22.4345	M	1	minor resection	0	0	0
1125	1.84628	1.1887	45.4658	168.108	72.3436	25.599	F	2	biliary/pancreas	0	0	1
1126	-0.388662	3.80185	58.1224	169.9	65.9817	22.858	F	2	vascular	0	0	0
1127	0.776319	3.81971	68.4437	164.67	68.6475	25.316	F	2	minor resection	0	0	0
1128	-0.0734378	3.42157	56.9726	165.661	47.555	17.3283	F	2	major resection	1	0	0
1129	0.481433	4.66513	52.1497	148.759	63.0325	28.4838	F	2	colorectal	0	0	0
1130	0.797325	4.05357	60.632	161.874	51.0495	19.4823	M	2	colorectal	0	0	0
1131	0.791371	3.59519	67.683	154.925	45.7492	19.0608	M	1	transplantation	0	1	1
1132	0.872224	3.33056	41.9239	164.932	66.4804	24.439	F	2	others	0	0	0
1133	1.83042	3.71847	61.4511	161.997	75.0866	28.612	F	2	minor resection	1	0	0
1134	0.897642	5.79429	76.5392	179.268	57.3314	17.8396	M	3	others	0	0	0
1135	0.336698	3.78004	65.9195	170.4	59.305	20.4245	F	3	stomach	0	0	0
1136	1.30813	3.94512	58.5545	164.959	48.6378	17.874	F	2	others	0	0	0
1137	1.48933	4.01093	66.8629	160.212	61.8301	24.0885	F	3	biliary/pancreas	1	0	0
1138	-0.453997	4.91006	64.1898	176.937	70.5016	22.5196	M	2	others	0	0	0
1139	1.01331	5.04256	68.4884	162.252	70.8638	26.9181	F	2	minor resection	0	0	0
1140	1.09674	1.08654	28.8364	165.365	68.0263	24.8765	M	1	vascular	0	0	0
1141	0.293759	5.68145	35.5529	162.874	54.6239	20.5912	F	1	others	1	0	0
1142	1.63907	6.1501	72.0749	159.031	54.2588	21.4539	M	2	colorectal	0	0	0
1143	0.412355	3.34029	36.2406	162.824	70.9085	26.7461	M	3	breast	0	0	0
1144	0.633963	3.4283	63.4624	145.621	71.0996	33.5287	F	2	major resection	0	0	0
1145	0.39385	4.01821	52.7041	149.187	59.766	26.8528	M	2	others	0	0	0
1146	0.545526	3.67272	43.5084	165.52	56.8384	20.7464	F	2	breast	0	0	0
1147	-0.348405	4.78004	62.7216	176.009	75.1914	24.2716	F	2	others	0	0	0
1148	-0.624801	2.32743	60.6	165.507	57.6011	21.0279	F	1	stomach	1	0	0
1149	1.81498	3.26374	87.8573	156.309	70.3386	28.7889	M	2	breast	0	0	0
1150	-0.147957	6.26629	48.8102	150.09	60.1708	26.7106	M	2	others	1	0	0
1151	-0.264079	3.47811	78.289	169.263	49.6815	17.3408	M	3	biliary/pancreas	0	0	0
1152	-1.19833	5.93207	62.7612	157.628	80.3176	32.3256	M	1	biliary/pancreas	1	0	0
1153	0.0192748	4.92853	48.2933	168.047	63.1299	22.3549	F	2	biliary/pancreas	1	0	0
1154	-0.530764	2.48253	69.14	165.866	53.5607	19.4684	M	2	others	1	0	0
1155	1.85318	5.24492	65.8065	166.627	45.7277	16.4698	M	1	vascular	0	0	0
1156	1.34489	4.39404	58.2417	162.799	46.8888	17.6915	M	2	stomach	0	0	0
1157	-0.0202729	4.01232	61.5316	165.812	57.4518	20.8963	M	2	colorectal	1	0	0
1158	2.34396	4.8038	49.2074	161.482	83.9206	32.1827	F	1	biliary/pancreas	0	0	0
1159	1.32234	5.06334	45.9411	157.041	55.0129	22.3068	F	2	minor resection	1	0	0
1160	0.271836	5.32658	68.5718	154.216	78.4188	32.9731	F	2	biliary/pancreas	0	0	0
1161	-1.47652	5.85843	54.533	141.98	60.2409	29.8839	M	1	stomach	1	0	0
1162	2.37492	4.98819	56.5867	160.951	48.1425	18.5841	F	2	colorectal	0	0	0
1163	-0.584216	2.97253	61.7247	175.589	56.2966	18.2595	F	1	colorectal	0	0	0
1164	-0.789901	3.99178	61.5173	168.795	46.9926	16.4935	F	2	colorectal	1	0	0
1165	1.35515	7.85264	37.3249	164.47	51.888	19.1819	F	1	stomach	0	0	0
1166	2.49456	5.34567	76.0925	156.192	51.545	21.1286	M	2	colorectal	0	0	0
1167	1.64596	7.20429	59.46	171.095	39.819	13.6024	M	1	colorectal	0	0	0
1168	0.986383	6.10384	54.8369	161.483	79.1714	30.3609	F	2	major resection	0	0	0
1169	1.01118	4.80024	63.8808	176.067	64.1775	20.7027	F	1	major resection	0	1	0
1170	1.21915	4.86759	61.1069	154.065	53.8424	22.6839	M	2	transplantation	0	0	1
1171	1.14318	4.48566	68.6806	156.054	64.3012	26.4039	M	2	colorectal	0	0	0
1172	0.759078	2.56328	65.4103	155.217	52.1239	21.6352	F	1	biliary/pancreas	0	1	0
1173	0.616778	4.54739	67.978	149.752	30.9817	13.8153	F	3	major resection	0	0	0
1174	0.482675	5.89506	77.0168	154.444	95.8022	40.1637	F	2	breast	0	0	0
1175	-0.0731875	3.84941	70.3446	163.398	63.9308	23.945	F	2	hepatic	0	0	0
1176	0.307337	4.99251	55.4389	156.379	54.9627	22.4755	M	2	breast	1	0	0
1177	-0.828137	5.4893	41.6995	130.5	39.4722	23.1777	M	1	thyroid	0	0	0
1178	0.453935	3.49906	81.5395	171.757	44.5374	15.0971	F	3	colorectal	1	0	0
1179	-0.261827	4.01703	54.3363	148.013	80.8034	36.8832	F	1	stomach	1	0	0
1180	-0.354286	3.37676	50.9759	167.582	79.0463	28.1466	M	2	transplantation	0	0	0
1181	0.677635	3.59795	32.9365	162.779	70.4225	26.5776	M	2	transplantation	1	0	0
1182	1.65217	3.07201	62.562	180.736	48.9035	14.9709	F	3	major resection	0	0	0
1183	1.27133	3.50949	59.8555	171.092	79.1389	27.0353	M	2	vascular	0	0	0
1184	-0.729682	6.13098	36.1002	158.166	66.9276	26.7533	F	2	others	1	0	0
1185	-0.262661	3.49251	64.2009	156.467	69.2904	28.3028	F	2	breast	1	1	0
1186	1.28938	4.6699	50.6178	175.445	66.886	21.7296	F	1	thyroid	0	0	0
1187	-0.25692	3.95876	89	149.806	44.3895	19.7799	F	1	major resection	0	0	0
1188	0.352395	5.85912	49.6018	164.153	47.9466	17.7934	M	1	breast	0	0	0
1189	0.975242	6.00861	51.5172	161.381	55.8703	21.4523	F	1	stomach	0	0	0
1190	-0.245549	5.5034	45.2417	159.556	69.1604	27.1665	M	1	minor resection	1	0	0
1191	0.617722	4.87293	75.973	165.553	45.8472	16.7278	F	2	thyroid	0	0	0
1192	-0.539556	4.2659	52.4083	164.142	59.7274	22.1684	F	2	stomach	0	0	0
1193	0.0495004	3.18018	47.3811	166.447	59.7128	21.5533	M	3	colorectal	0	0	0
1194	0.790105	6.72319	67.8225	163.706	70.8778	26.4472	M	2	colorectal	1	0	0
1195	-0.747767	3.66857	38.0241	166.105	69.5179	25.1958	M	1	others	1	0	0
1196	0.887142	5.27692	66.6541	163.314	50.1112	18.7884	F	2	minor resection	0	0	0
1197	0.517211	5.72431	83.1613	156.834	78.4099	31.8781	M	2	biliary/pancreas	0	0	0
1198	0.977202	3.89953	65.8189	162.544	48.3488	18.2996	F	2	breast	0	0	0
1199	0.713027	5.69995	66.8366	156.361	74.3274	30.4015	F	1	breast	1	0	0
1200	1.62977	5.39056	70.151	155.793	55.4104	22.8296	F	3	minor resection	0	0	0
1201	0.633681	6.4796	82.1378	159.616	63.6351	24.9771	F	1	biliary/pancreas	0	0	0
1202	0.187758	3.99664	75.0024	161.482	64.3499	24.6774	M	1	colorectal	0	0	0
1203	0.631327	3.07397	64.0067	162.813	64.0242	24.1527	F	2	minor resection	0	0	0
1204	0.969812	3.9558	70.634	170.398	69.5159	23.9417	M	2	breast	0	0	0
1205	0.572283	4.763	45.0824	158.219	66.2558	26.4671	M	1	colorectal	1	0	0
1206	0.565636	4.59278	68.8124	164.205	70.7731	26.2481	M	2	transplantation	1	0	0
1207	-0.0314013	4.08242	43.3747	163.526	67.0985	25.0922	F	2	others	0	0	0
1208	2.76623e-05	2.36961	52.4904	157.271	47.183	19.0761	M	2	colorectal	0	0	0
1209	-0.594695	5.05865	18	163.145	64.8545	24.3666	F	1	thyroid	1	0	0
1210	1.93966	6.75575	63.4608	171.141	55.2523	18.8643	M	1	colorectal	0	0	0
1211	-0.467066	5.0516	48.5381	164.115	48.9705	18.1818	F	2	minor resection	1	0	0
1212	-0.0240958	5.21532	73.5927	164.46	58.4086	21.595	F	2	colorectal	0	0	0
1213	-0.0445994	5.17386	63.3004	156.439	63.8575	26.093	F	1	stomach	0	0	0
1214	1.25252	4.97566	73.7776	179.458	64.6228	20.066	F	2	colorectal	0	0	0
1215	0.29586	5.57978	42.2606	156.929	73.9103	30.0123	F	1	colorectal	0	1	0
1216	1.53618	4.97377	72.554	148.154	76.8046	34.9915	M	1	minor resection	0	0	0
1217	-0.00848646	4.17367	87.7932	169.914	65.6203	22.7288	M	3	others	1	0	0
1218	0.757311	3.62753	68.6391	161.522	67.703	25.9506	F	1	major resection	0	0	0
1219	-0.138619	4.24566	69.013	159.901	62.8448	24.579	M	2	others	0	0	1
1220	2.2577	4.88197	60.1512	157.814	70.5839	28.341	M	2	hepatic	1	1	0
1221	-0.421829	4.16983	50.2398	178.622	67.3561	21.111	M	1	stomach	0	0	0
1222	0.782096	4.8822	68.5968	165.562	61.1194	22.2975	F	3	minor resection	0	0	0
1223	1.04256	5.02324	36.2292	167.242	86.5335	30.938	M	2	breast	0	0	0
1224	0.865694	5.46849	51.7661	163.91	55.4561	20.6414	M	2	thyroid	0	0	0
1225	0.384029	5.97656	32.4464	164.835	78.4994	28.8915	M	2	stomach	1	0	0
1226	0.428624	4.61515	47.6846	174.549	46.1483	15.1467	F	2	vascular	0	1	0
1227	0.568224	3.04921	66.8958	160.351	71.1182	27.6592	F	2	minor resection	0	0	0
1228	0.41481	4.13703	64.945	149.969	78.2934	34.8116	F	1	others	0	0	0
1229	1.30796	4.57679	58.4568	169.982	39.7797	13.7675	M	2	thyroid	1	1	0
1230	2.31026	2.45258	60.1626	166.786	63.3474	22.7726	F	2	biliary/pancreas	0	0	0
1231	0.0847766	6.09619	30.8074	163.439	69.9871	26.2002	M	1	transplantation	0	0	0
1232	-0.568322	4.68789	52.4113	166.562	64.6491	23.3029	F	3	colorectal	0	0	0
1233	0.462021	4.95793	48.003	159.319	66.1026	26.0427	F	2	biliary/pancreas	0	1	0
1234	2.60709	6.07004	48.3213	162.688	63.316	23.9222	F	2	colorectal	0	1	0
1235	-0.113154	3.81494	66.2896	161.376	49.1435	18.8706	F	1	minor resection	0	0	0
1236	1.85085	5.17567	45.4454	157.418	89.0221	35.9242	F	3	biliary/pancreas	0	0	0
1237	1.88187	4.40285	49.0976	172.746	55.9473	18.7483	F	3	biliary/pancreas	0	0	1
1238	0.0879151	4.31898	27.935	150.353	66.7477	29.5264	M	2	others	0	0	0
1239	0.990462	3.65442	53.5311	182.832	54.2967	16.243	M	2	major resection	0	0	0
1240	1.84223	6.40913	42.2	170.062	35.5336	12.2864	F	2	stomach	1	0	0
1241	0.228181	4.10268	58.8607	147.205	51.0985	23.581	F	1	colorectal	1	0	0
1242	0.369321	5.31739	44.152	160.58	45.0735	17.4798	M	2	colorectal	0	0	0
1243	0.0653285	2.40824	59.2224	161.059	74.3197	28.6505	F	1	biliary/pancreas	1	0	0
1244	-0.282864	5.86039	55.6645	165.883	54.7571	19.8992	M	3	major resection	0	0	0
1245	0.0109809	5.716	81.6001	153.993	55.8257	23.5413	M	1	colorectal	0	0	0
1246	-0.451048	4.6371	64.8283	162.786	49.488	18.6753	M	2	colorectal	0	0	0
1247	0.560403	4.27056	31.4673	161.467	62.8301	24.0989	F	2	major resection	0	0	0
1248	-0.0860585	4.979	39.6724	156.161	53.4948	21.9366	F	1	stomach	1	0	0
1249	0.720964	7.11333	58.5181	154.963	73.1769	30.4732	F	2	biliary/pancreas	1	0	0
1250	-0.71794	2.53454	44.4555	170.419	65.2259	22.4586	F	2	major resection	1	0	0
1251	0.799028	5.41069	18	147.906	55.1607	25.215	F	2	breast	0	0	0
1252	1.20316	3.49687	76.9961	166.624	71.54	25.7677	F	1	colorectal	0	0	0
1253	-1.06996	4.50449	68.0119	169.375	61.8385	21.5556	M	2	colorectal	1	0	0
1254	0.833741	4.2469	65.1675	160.629	61.9946	24.0275	F	2	major resection	1	0	0
1255	1.52005	4.043	49.0599	162.961	44.9004	16.9077	M	2	major resection	0	0	0
1256	-0.439551	4.51517	63.8355	172.525	60.9282	20.4698	F	2	thyroid	0	0	0
1257	1.87775	3.24539	47.6746	156.443	65.4506	26.7426	F	1	thyroid	0	0	0
1258	0.869891	5.68997	60.6545	157.331	77.107	31.1505	F	2	minor resection	0	0	0
1259	-0.0338295	2.49962	44.5878	158.245	53.0867	21.1995	M	2	colorectal	0	0	0
1260	0.488162	5.13693	79.3765	172.541	87.9863	29.5549	M	2	stomach	1	0	0
1261	0.981895	4.15801	35.3133	173.634	68.161	22.6082	M	1	stomach	0	0	0
1262	0.594108	3.20385	75.3221	150.494	44.2464	19.5361	M	1	stomach	0	0	0
1263	0.96616	4.75569	58.2856	171.172	52.012	17.7517	F	2	biliary/pancreas	0	0	0
1264	-0.207222	2.76765	50.7424	169.559	78.1141	27.1698	M	1	stomach	1	0	0
1265	0.669166	4.57188	60.1141	175.883	76.0665	24.5892	F	2	stomach	0	0	0
1266	-0.603626	2.91915	68.1993	165.825	61.9554	22.5309	M	2	minor resection	0	0	0
1267	0.443574	5.04824	77.2417	162.129	63.4738	24.1475	F	3	others	0	0	0
1268	-0.193742	3.48248	62.2004	172.368	48.333	16.2679	F	1	stomach	0	0	0
1269	-0.0583661	4.01738	45.0144	168.526	76.9674	27.1002	M	1	major resection	0	0	0
1270	1.52682	4.85916	58.5242	181.834	50.3699	15.2342	M	2	stomach	0	0	0
1271	1.41041	3.65403	83.6665	170.763	71.4767	24.512	F	1	stomach	0	0	0
1272	1.02275	4.4615	76.9695	163.832	77.3198	28.8068	F	1	transplantation	0	0	0
1273	-0.345219	2.81637	70.7035	152.403	62.3017	26.8232	M	2	transplantation	0	0	0
1274	0.278608	5.23989	69.0892	157.509	72.8919	29.381	M	2	major resection	0	0	0
1275	1.50833	6.52135	67.7153	150.149	83.0281	36.828	F	2	biliary/pancreas	0	0	0
1276	0.64694	7.6822	74.2724	160.659	64.8335	25.1183	M	4	biliary/pancreas	1	0	0
1277	2.39774	4.63002	51.2112	170.482	59.7279	20.5505	M	2	transplantation	1	0	0
1278	0.849228	5.41767	38.3848	162.478	60.977	23.098	F	1	colorectal	0	0	0
1279	0.687407	2.51489	58.7151	171.305	53.1893	18.1252	F	2	colorectal	0	0	0
1280	0.28447	6.22509	46.0582	165.416	52.929	19.3437	M	2	major resection	1	0	0
1281	0.640367	5.40414	42.6685	159.04	66.8426	26.4265	F	2	colorectal	0	0	0
1282	0.410414	3.98016	47.4473	163.264	59.8586	22.4566	F	3	minor resection	0	0	0
1283	1.10232	5.92501	89	166.574	65.5199	23.6135	F	2	stomach	0	0	0
1284	1.30219	4.23944	59.6733	163.708	44.5859	16.6363	M	2	colorectal	0	0	0
1285	-0.0989355	4.00943	62.8966	163.807	60.6802	22.6142	M	1	others	1	0	0
1286	-0.537311	5.06413	40.2795	155.89	73.6119	30.2908	M	2	others	1	0	0
1287	-0.943309	3.32541	31.4086	158.783	48.8592	19.3793	M	2	major resection	1	0	0
1288	0.941425	5.68144	46.0372	181.951	61.9374	18.7087	F	2	colorectal	0	0	0
1289	-0.354107	3.33373	78.2617	173.085	40.3856	13.4806	F	2	thyroid	0	0	0
1290	-1.19792	3.34044	62.5021	149.823	46.7107	20.8093	F	1	colorectal	0	0	0
1291	0.845417	3.49905	66.2755	142.135	71.0496	35.1689	F	1	colorectal	0	0	0
1292	2.53737	5.38524	68.2738	163.166	58.1847	21.855	F	2	others	0	0	0
1293	0.528119	3.83004	49.2879	170.201	82.7336	28.56	F	1	transplantation	1	0	0
1294	1.20715	3.00376	77.5446	158.034	66.7279	26.718	M	3	major resection	0	1	0
1295	0.598791	3.84258	48.696	171.304	67.8584	23.1242	M	2	others	0	0	0
1296	0.453493	4.49079	77.8054	163.024	49.3481	18.5682	F	2	major resection	0	0	0
1297	1.27194	3.1925	64.0443	161.106	57.3114	22.0808	M	2	colorectal	0	0	0
1298	0.299619	3.2256	32.1896	169.019	53.3085	18.6607	M	2	biliary/pancreas	0	0	0
1299	0.747983	6.91276	47.0514	157.932	49.4752	19.8358	M	1	breast	0	0	1
1300	0.791645	3.55456	32.2482	160.042	69.3937	27.0927	F	1	biliary/pancreas	0	0	0
1301	-0.00414472	4.16196	74.337	168.279	71.7045	25.3214	M	2	minor resection	0	0	0
1302	1.3306	4.11202	57.3769	162.24	66.342	25.2043	F	3	breast	0	0	0
1303	0.392332	4.05087	25.9182	178.941	52.2093	16.3053	M	3	thyroid	1	0	0
1304	-0.0746191	5.22912	63.0942	168.482	65.5563	23.0943	M	2	vascular	1	0	0
1305	0.964354	5.5984	50.0614	167.923	39.7168	14.0849	F	2	major resection	0	0	0
1306	-0.189368	4.18127	36.5472	162.084	76.9854	29.3041	M	2	hepatic	1	0	0
1307	0.555658	3.12978	81.6846	170.04	46.7949	16.1844	M	2	colorectal	0	0	0
1308	0.525668	5.96712	59.2616	159.733	48.8416	19.1426	F	1	others	0	1	0
1309	1.40606	4.41926	53.541	164.941	63.0749	23.1847	M	2	minor resection	0	0	0
1310	0.914657	6.48226	52.0278	154.623	64.0985	26.8103	F	3	colorectal	0	1	0
1311	0.512878	1.98949	36.1264	171.458	60.9091	20.719	M	1	colorectal	1	0	0
1312	1.19048	4.74781	39.1063	165.012	48.9605	17.9812	M	1	others	1	0	0
1313	1.65073	6.69503	76.0735	179.575	74.8009	23.196	F	1	minor resection	1	0	0
1314	0.981479	4.12781	50.9648	183.103	42.3282	12.6252	M	1	others	1	0	0
1315	0.541324	4.27219	58.045	169.081	44.6627	15.6227	M	1	transplantation	1	0	0
1316	-0.521716	4.86093	28.5451	163.099	60.5148	22.7488	M	2	stomach	0	0	0
1317	-0.323351	3.89556	38.9129	154.366	47.1856	19.8018	M	3	colorectal	1	0	0
1318	0.287599	4.17436	66.4357	170.298	75.8292	26.1467	F	2	stomach	1	0	0
1319	0.0429522	4.14527	63.1222	164.32	48.1763	17.8424	F	3	hepatic	0	0	0
1320	0.382675	3.81801	82.7612	167.141	79.6808	28.5224	F	1	stomach	1	0	0
1321	0.578547	5.91561	76.902	177.4	73.6695	23.4089	M	1	thyroid	0	0	0
1322	0.958873	5.04802	54.4364	155.413	75.9724	31.4542	F	1	colorectal	0	0	0
1323	0.476319	4.81021	64.4819	154.554	83.4827	34.9493	M	3	colorectal	0	0	0
1324	0.924147	5.44069	53.2102	160.475	62.6826	24.3407	F	1	hepatic	1	0	0
1325	0.584837	4.22828	87.0645	169.579	50.0796	17.4147	F	2	biliary/pancreas	1	0	0
1326	-1.05528	3.65215	74.1333	167.286	60.5606	21.6406	M	1	others	0	0	0
1327	-0.222226	3.84603	60.1524	154.8	55.2201	23.0439	F	1	others	0	0	1
1328	0.417154	4.52901	60.5908	169.022	53.5785	18.7544	F	1	colorectal	0	0	0
1329	-0.439595	3.33009	78.3567	152.17	63.4845	27.4164	F	2	major resection	0	0	0
1330	1.01534	3.96171	66.0041	155.299	58.1568	24.1137	F	1	minor resection	0	0	0
1331	1.76372	3.94379	79.981	161.516	53.083	20.3481	F	1	biliary/pancreas	0	0	0
1332	1.51288	6.92775	26.4135	157.746	58.9205	23.6782	F	2	others	1	0	0
1333	0.361392	1.39259	64.3145	170.17	68.0701	23.5067	F	2	major resection	0	0	0
1334	1.73154	4.32403	50.3717	164.975	72.763	26.7346	M	2	minor resection	0	1	0
1335	0.652529	6.47703	82.8041	177.708	43.2845	13.7063	F	3	others	0	0	0
1336	0.261983	4.66468	79.8064	160.382	58.2547	22.6474	M	2	others	1	0	0
1337	0.0398243	5.37836	58.1988	161.458	60.119	23.0617	F	1	biliary/pancreas	0	0	0
1338	0.289814	4.6398	79.6527	172.929	48.1267	16.0935	F	2	stomach	0	0	0
1339	0.220906	3.77291	83.1857	161.727	60.3682	23.0803	F	2	minor resection	0	0	0
1340	0.670015	1.99363	58.7922	175.37	63.4516	20.6315	F	2	others	0	0	0
1341	0.662101	4.75916	89	167.165	67.7229	24.235	F	3	colorectal	1	0	0
1342	0.535449	3.65056	57.2826	142.257	62.6357	30.9509	M	2	colorectal	0	0	0
1343	0.884298	3.62262	54.6675	172.647	51.6002	17.3115	F	2	stomach	0	0	0
1344	1.49028	3.96314	70.0912	170.367	84.9216	29.2582	M	1	colorectal	0	0	0
1345	1.29644	6.49869	52.6793	170.699	71.2969	24.4685	F	3	minor resection	0	0	0
1346	-0.660858	7.24447	58.9483	146.06	68.1132	31.9277	M	2	minor resection	0	0	0
1347	-1.52035	4.77244	77.8511	156.803	73.3206	29.8207	F	2	minor resection	0	0	0
1348	1.28419	4.00181	58.0044	157.442	64.5644	26.0465	M	3	biliary/pancreas	1	0	0
1349	-0.56597	3.19673	33.5319	155.27	76.5626	31.7573	M	2	colorectal	0	0	0
1350	0.352289	5.05645	62.9739	177.504	62.4021	19.8052	M	2	biliary/pancreas	0	0	0
1351	-0.407771	6.54168	47.7897	162.409	61.7671	23.4174	M	2	major resection	1	0	0
1352	-0.915792	4.24751	70.0826	162.195	69.0636	26.2526	M	1	transplantation	0	0	0
1353	0.968336	1.83873	67.6688	167.262	79.9035	28.561	F	2	colorectal	1	0	0
1354	1.14336	5.28416	78.7357	167.411	79.1628	28.2459	F	2	stomach	1	0	0
1355	0.0694856	5.6405	70.6859	133.803	68.5754	38.3032	M	1	colorectal	0	1	0
1356	-1.5502	2.73499	73.2943	156.946	67.6973	27.4834	F	2	stomach	0	0	0
1357	0.0938195	4.72643	48.178	150.349	69.764	30.8626	F	2	hepatic	0	0	0
1358	0.84801	5.03689	69.2077	165.956	73.0994	26.5417	M	2	colorectal	0	1	0
1359	-0.656045	4.44439	85.8316	160.023	76.7058	29.9545	M	2	others	0	1	0
1360	0.680421	3.63343	47.8988	162.642	59.022	22.3124	F	1	major resection	1	0	0
1361	0.520691	5.67501	83.4231	144.618	76.9284	36.7825	M	2	colorectal	0	1	0
1362	0.99875	4.07118	49.8875	159.843	65.6976	25.7136	M	2	biliary/pancreas	1	1	0
1363	0.629143	2.84874	45.5673	172.109	69.2444	23.3764	F	2	breast	0	0	0
1364	-0.249347	2.21109	61.9586	174.643	77.6643	25.4637	F	2	stomach	0	0	0
1365	1.49504	5.95176	67.9503	168.698	70.3517	24.7204	M	1	transplantation	0	0	0
1366	0.405542	5.22383	70.7461	151.014	72.2974	31.702	F	2	breast	0	0	0
1367	0.511047	4.62641	43.9999	173.351	57.2617	19.0551	F	2	minor resection	0	0	0
1368	-0.217347	4.02949	63.9335	168.742	79.0046	27.7463	F	2	biliary/pancreas	0	0	0
1369	0.176601	3.92923	47.943	161.501	69.7599	26.7457	M	2	colorectal	1	0	1
1370	-0.178381	3.31142	36.4741	145.078	63.199	30.0265	M	2	hepatic	1	1	1
1371	0.393951	4.03946	44.4714	170.719	74.4292	25.5377	F	2	others	0	0	0
1372	1.90921	2.1313	47.0101	157.413	91.5536	36.9485	M	2	biliary/pancreas	0	1	0
1373	-0.570009	3.69525	65.1763	165.49	48.2833	17.6301	F	2	stomach	0	0	0
1374	-0.764303	4.17564	74.179	163.099	52.4896	19.732	M	2	colorectal	1	0	0
1375	1.71582	5.21616	36.6985	175.753	92.6763	30.0031	M	2	stomach	0	0	0
1376	0.364704	4.48188	62.7546	161.431	66.6617	25.5802	F	2	minor resection	1	0	1
1377	-0.00493448	5.42526	40.9315	162.38	63.9454	24.2519	M	1	colorectal	0	1	1
1378	1.36908	6.05152	66.7108	176.099	60.418	19.4829	M	1	others	1	0	0
1379	0.0460851	5.72273	48.8399	156.844	75.6658	30.7584	F	1	colorectal	0	0	0
1380	2.00111	5.05868	42.7212	169.52	91.8233	31.9531	M	2	colorectal	1	0	0
1381	1.07805	4.5404	69.146	160.8	54.0854	20.9173	F	2	biliary/pancreas	0	0	0
1382	0.140719	3.41871	49.3511	153.88	60.6312	25.6054	M	2	colorectal	0	0	0
1383	2.26748	5.36314	53.2193	162.52	57.7073	21.8483	M	2	biliary/pancreas	1	0	0
1384	0.0460052	6.42511	26.0374	168.464	70.1881	24.7314	M	1	hepatic	1	0	0
1385	1.12964	4.91358	71.243	174.163	75.8265	24.9983	F	2	biliary/pancreas	0	0	0
1386	0.773631	6.6935	69.4493	175.204	80.4169	26.1974	M	3	breast	0	0	0
1387	1.5796	2.8031	57.8079	159.973	70.5781	27.579	M	2	transplantation	0	0	0
1388	1.78846	3.2228	35.9223	154.012	90.7647	38.2657	F	1	stomach	1	0	0
1389	0.558731	5.49338	74.995	159.766	55.127	21.597	F	2	colorectal	0	0	0
1390	-0.072748	4.82565	48.2184	152.339	52.1348	22.4648	F	1	others	0	0	0
1391	0.902818	6.01157	51.2579	160.639	78.6709	30.4869	M	1	others	1	1	0
1392	-0.0118832	4.50952	89	159.569	63.1618	24.8061	F	2	breast	1	0	0
1393	2.15176	3.54619	47.6849	168.772	45.8989	16.1139	F	3	colorectal	0	0	0
1394	0.642774	4.28564	68.3258	143.521	58.1066	28.2093	F	2	transplantation	0	1	0
1395	0.239281	2.79507	65.7544	156.195	64.6917	26.5163	F	2	others	1	0	0
1396	0.681483	3.25169	63.3001	156.265	54.3035	22.2385	F	2	stomach	0	1	0
1397	-0.55009	5.62586	61.7558	172.729	50.0601	16.7789	F	2	minor resection	1	0	0
1398	-0.248178	5.51325	63.1033	152.922	59.3555	25.3817	M	2	others	0	0	0
1399	1.49813	4.93719	61.6122	164.461	49.4857	18.2959	F	2	major resection	0	0	0
1400	0.004857	2.58218	56.9888	161.407	69.0624	26.5092	F	1	others	0	0	0
1401	-0.308716	4.122	79.3051	171.489	39.3583	13.3834	F	2	others	0	0	0
1402	0.964469	3.14275	38.9905	167.639	62.7885	22.3424	F	1	biliary/pancreas	0	0	0
1403	1.48631	5.85648	72.3123	163.554	67.7307	25.3201	F	2	others	0	0	0
1404	1.11104	3.86739	69.4698	157.735	60.7041	24.3983	F	1	minor resection	1	0	0
1405	1.33382	3.30011	67.7003	146.565	74.3387	34.6062	M	1	biliary/pancreas	1	0	0
1406	-0.0754633	4.56067	73.676	164.637	45.9609	16.9564	F	2	hepatic	1	1	0
1407	-0.610136	3.80363	56.4081	167.076	53.6719	19.2272	M	2	thyroid	0	0	0
1408	1.74007	6.20363	31.0485	148.954	57.9457	26.1168	F	2	transplantation	0	0	0
1409	0.273565	3.69666	56.6979	151.89	69.9562	30.3225	F	1	stomach	1	0	0
1410	0.33133	2.94587	43.5797	164.682	64.2638	23.6959	F	1	breast	0	0	0
1411	1.60087	2.09421	47.282	165.429	86.4343	31.5836	M	2	colorectal	0	0	0
1412	0.980209	4.49221	39.9932	153.983	52.466	22.1276	M	2	breast	0	0	0
1413	0.899534	3.89202	50.9154	157.568	45.6795	18.3985	F	2	others	0	0	0
1414	2.27366	2.91234	49.2126	146.702	82.3537	38.2661	M	2	stomach	1	0	0
1415	0.0156113	5.87083	23.7878	174.365	45.2664	14.8886	M	2	thyroid	0	0	0
1416	1.27898	5.28099	67.7264	151.321	69.6145	30.4021	F	2	thyroid	1	1	0
1417	0.578839	4.49511	89	167.178	50.4747	18.0599	M	2	biliary/pancreas	0	0	0
1418	0.748948	6.06869	66.3846	162.209	37.9126	14.409	M	2	biliary/pancreas	0	0	0
1419	1.76189	5.27567	54.8331	173.611	57.4302	19.054	F	1	transplantation	0	0	0
1420	0.9413	3.59717	56.9484	155.69	72.1074	29.748	F	2	stomach	1	1	0
1421	0.96579	3.35268	51.72	163.037	47.6746	17.9355	F	2	major resection	0	0	0
1422	1.3953	5.45132	59.0154	147.89	68.3825	31.2656	F	2	hepatic	0	1	0
1423	0.239578	4.97489	57.2017	145.823	70.5337	33.1698	F	2	minor resection	0	0	0
1424	-0.141725	4.71881	45.7232	167.643	47.0997	16.7589	M	2	minor resection	0	0	0
1425	-0.307027	3.57046	81.7549	147.144	59.1236	27.3069	F	1	colorectal	1	0	0
1426	-1.04795	5.21398	36.4994	160.546	79.9117	31.0038	M	1	colorectal	1	1	0
1427	2.18619	3.67329	67.9849	171.215	69.2405	23.6198	M	3	minor resection	0	0	0
1428	-0.35398	4.41176	56.2853	168.937	58.7351	20.58	M	3	colorectal	0	0	0
1429	0.355112	6.16205	84.8663	156.789	66.5304	27.0637	F	1	vascular	1	1	0
1430	0.310442	3.78026	62.5962	148.836	53.8541	24.311	F	1	colorectal	0	0	0
1431	0.780155	2.74952	52.592	166.896	74.5745	26.7732	M	1	minor resection	0	0	0
1432	1.18885	3.33762	54.1937	174.064	74.5695	24.6118	M	1	minor resection	0	0	0
1433	1.22482	5.65056	58.2997	156.809	63.1396	25.6778	F	2	major resection	1	0	0
1434	0.0642057	4.81485	41.4155	155.595	64.4043	26.6025	M	1	colorectal	0	0	0
1435	0.398634	4.38137	46.7822	157.992	50.2429	20.1283	F	2	minor resection	0	0	0
1436	0.760194	3.95172	32.2481	167.43	46.1742	16.4714	M	2	biliary/pancreas	0	0	0
1437	0.333052	5.07546	44.5536	173.085	57.4093	19.163	M	1	colorectal	0	0	0
1438	1.82531	3.56751	59.0706	151.839	60.7403	26.3456	M	2	colorectal	1	1	0
1439	0.927744	4.8724	62.0153	149.613	73.9863	33.0532	M	2	biliary/pancreas	0	0	0
1440	1.12384	3.70068	29.4731	182.653	72.3715	21.6928	F	1	transplantation	0	0	0
1441	1.06596	3.51264	55.7712	160.984	63.8759	24.6476	F	2	others	0	0	1
1442	1.47647	3.80664	65.7732	164.687	75.4596	27.8225	M	1	breast	0	1	0
1443	0.678541	4.10279	55.4043	156.554	50.8799	20.7596	F	1	transplantation	0	0	0
1444	-0.509653	4.47182	48.682	166.728	74.1558	26.6766	F	1	colorectal	1	0	0
1445	0.854349	4.79307	51.846	170.774	52.6428	18.0507	M	3	colorectal	1	1	0
1446	0.00930906	0.359147	50.0101	165.091	76.0258	27.8943	F	2	breast	0	0	0
1447	0.107992	3.61435	48.64	177.495	61.5933	19.5506	F	2	others	0	0	0
1448	1.00444	4.08453	60.2115	159.697	38.7307	15.1866	M	2	minor resection	1	0	0
1449	1.52858	6.22772	89	160.247	70.157	27.3206	M	1	biliary/pancreas	1	0	1
1450	0.550102	3.3066	47.1129	164.502	71.0713	26.2635	F	3	biliary/pancreas	0	0	0
1451	0.781302	4.71096	53.1882	166.512	56.4881	20.3734	F	2	major resection	0	0	0
1452	1.90158	6.21638	56.992	164.472	57.4708	21.2453	M	2	others	1	0	0
1453	0.726566	3.04335	47.9173	151.454	59.9094	26.1177	M	2	stomach	0	0	0
1454	2.62475	4.97219	73.4084	165.2	39.5731	14.5004	M	2	major resection	0	0	1
1455	0.98767	3.62043	23.8832	159.289	34.5101	13.6011	M	3	others	0	0	0
1456	-0.882653	3.95676	50.1486	157.509	76.7391	30.9319	M	2	others	0	0	0
1457	1.13869	3.61948	69.4122	162.79	52.2554	19.7187	M	1	minor resection	0	0	0
1458	0.839451	3.7	53.5315	154.233	83.1159	34.9404	M	1	colorectal	0	0	0
1459	1.56996	7.60276	46.0117	152.737	77.5313	33.2346	F	1	breast	0	0	0
1460	1.07424	5.48124	64.0222	139.996	79.798	40.7155	M	1	others	1	0	0
1461	0.421681	5.77196	70.669	177.55	54.2569	17.2112	M	2	stomach	1	0	0
1462	-0.451336	5.08295	60.737	167.294	43.2214	15.4433	M	1	breast	1	0	0
1463	0.364945	2.71193	46.2918	161.505	49.2283	18.8731	M	2	major resection	0	0	0
1464	-0.150818	4.9733	64.2428	156.767	56.6047	23.0328	M	2	colorectal	0	0	0
1465	0.0662591	5.73941	51.9903	137.753	34.4121	18.1346	F	2	colorectal	1	0	0
1466	1.00622	3.56266	68.3683	156.239	56.271	23.0519	M	1	colorectal	0	0	0
1467	1.8756	5.61782	78.905	168.672	59.4241	20.887	M	1	colorectal	0	0	0
1468	0.850316	5.3229	20.5328	170.62	46.8379	16.0893	F	1	hepatic	0	0	0
1469	-0.42849	6.61981	59.3156	168.039	49.7627	17.6232	M	2	colorectal	0	0	0
1470	0.890461	4.05491	32.9507	163.873	59.2061	22.047	M	2	minor resection	0	0	0
1471	1.49509	3.2867	89	173.734	65.8507	21.8169	M	3	biliary/pancreas	1	0	0
1472	0.0427345	4.11836	51.0471	159.682	51.4865	20.1921	F	3	minor resection	0	0	0
1473	0.42525	6.1492	68.3852	171.851	65.1132	22.0477	F	3	biliary/pancreas	0	0	0
1474	0.544809	2.4609	57.2258	159.2	63.3232	24.985	M	1	colorectal	1	1	0
1475	-0.0980582	2.18974	46.2652	154.925	62.287	25.951	M	2	major resection	1	0	0
1476	1.05422	4.62802	44.5668	153.853	54.2371	22.9132	M	4	others	1	0	0
1477	0.435758	4.02687	80.3672	153.347	46.3891	19.7273	M	1	stomach	1	0	0
1478	0.870304	4.53573	71.377	168.183	81.2867	28.7378	M	2	biliary/pancreas	0	0	0
1479	-0.180544	5.5952	85.4766	156.116	69.0069	28.3136	F	2	major resection	0	0	1
1480	0.181284	3.9026	58.5217	153.618	73.331	31.0746	M	2	colorectal	1	0	0
1481	1.11379	2.4105	61.8403	168.654	60.7838	21.3695	M	3	others	0	0	0
1482	0.233242	6.83726	53.9156	165.333	59.8578	21.8978	F	2	colorectal	1	0	0
1483	1.92148	3.40013	53.6316	170.796	67.3984	23.1044	F	2	others	0	0	0
1484	0.211693	3.33029	42.856	166.922	40.6151	14.5766	M	2	minor resection	0	0	0
1485	0.713647	5.7742	58.9293	156.027	48.9085	20.0902	F	2	stomach	1	0	0
1486	1.2828	4.09253	46.4627	163.165	52.5582	19.7418	M	2	vascular	1	0	0
1487	-0.607366	4.45537	64.0387	163.587	56.5113	21.1172	M	3	transplantation	0	0	0
1488	-0.88269	5.07255	60.1571	154.598	51.6147	21.5956	F	3	minor resection	1	1	0
1489	-0.693628	5.75145	61.8369	153.001	65.5803	28.0145	M	2	thyroid	0	0	0
1490	1.54812	4.15019	81.6442	156.65	62.6851	25.5448	F	2	breast	1	0	0
1491	0.0893061	6.24455	57.1915	180.041	77.79	23.9984	M	1	biliary/pancreas	0	0	0
1492	2.58979	2.11355	68.533	158.957	90.2398	35.714	M	1	major resection	0	1	0
1493	0.0793449	5.38556	87.0173	173.123	47.2015	15.7488	F	1	vascular	1	0	0
1494	0.681379	3.57833	76.3833	158.476	63.4437	25.2617	M	2	others	0	0	0
1495	1.77286	6.07767	74.1927	170.161	63.4232	21.9042	M	1	colorectal	0	1	0
1496	2.1459	4.68751	53.3517	170.279	61.5835	21.2395	F	1	others	0	0	0
1497	2.19045	3.76662	61.0084	170.71	49.252	16.9008	M	1	biliary/pancreas	1	0	0
1498	1.50453	5.27601	38.9103	165.848	51.1827	18.608	M	2	major resection	0	0	0
1499	1.35635	5.5363	64.8525	174.366	64.516	21.2198	F	1	colorectal	1	0	0
1500	1.00939	5.25234	61.6482	165.767	50.8585	18.5084	M	2	biliary/pancreas	0	0	1
1501	1.1588	3.36344	58.0638	177.26	63.5815	20.2353	F	2	colorectal	0	1	0
1502	0.0898467	3.98006	72.3942	148.566	58.9142	26.6921	F	2	others	0	0	0
1503	-0.124832	4.5224	40.4878	165.508	63.3786	23.1369	M	2	minor resection	0	0	0
1504	0.530287	4.48038	81.0693	164.949	50.7669	18.6587	M	1	biliary/pancreas	0	0	0
1505	0.396172	5.37421	70.6036	154.448	63.5607	26.6454	F	3	colorectal	0	0	0
1506	0.168605	2.25016	56.7216	167.499	51.6002	18.3919	M	2	stomach	1	0	0
1507	1.0929	4.90479	55.6067	149.683	63.5979	28.3854	F	1	transplantation	0	1	0
1508	1.30107	4.19932	64.5912	156.879	77.1742	31.3577	M	2	thyroid	1	0	0
1509	0.604079	3.57949	79.4417	145.302	64.753	30.6703	M	3	biliary/pancreas	0	0	0
1510	1.72093	3.68799	59.1806	175.927	65.4543	21.1483	M	2	colorectal	1	0	0
1511	-0.384918	4.28457	59.7862	160.517	71.1596	27.618	F	1	colorectal	0	0	0
1512	0.377298	0.457774	57.9887	181.163	45.5808	13.8882	M	3	hepatic	0	1	0
1513	-0.0433251	3.73454	83.1702	169.422	81.5455	28.4094	F	2	others	0	0	0
1514	-0.967695	3.53733	52.4638	166.367	49.5887	17.9163	F	2	breast	0	1	0
1515	0.466525	5.12905	57.3087	157.464	71.8789	28.9895	M	3	transplantation	0	0	0
1516	0.435115	3.61675	78.622	153.503	70.3499	29.8559	M	2	stomach	0	1	0
1517	1.74981	4.28392	59.8287	167.012	51.3558	18.4118	M	1	hepatic	0	0	0
1518	1.04017	6.26977	73.9627	161.894	73.3674	27.9923	F	2	minor resection	0	0	0
1519	-0.290446	5.65062	44.7206	150.982	67.4808	29.6028	F	2	major resection	0	0	0
1520	2.02369	5.54657	54.7992	149.453	83.5158	37.3904	M	1	minor resection	0	0	1
1521	1.51471	3.96214	78.9218	154.257	63.9743	26.8852	M	1	thyroid	0	0	0
1522	1.00101	5.14063	48.0746	178.185	60.4968	19.0542	M	1	colorectal	0	0	0
1523	0.350907	4.2627	55.5701	181.562	55.818	16.9326	M	1	others	0	0	0
1524	-0.238389	4.30541	61.3944	164.275	41.667	15.4402	F	1	biliary/pancreas	0	0	0
1525	0.233746	4.98994	43.6088	163.792	58.0817	21.6498	M	2	major resection	0	0	0
1526	1.40835	3.8524	51.8224	159.615	58.5692	22.9891	M	2	others	1	0	0
1527	2.04821	6.21409	59.338	154.466	64.7654	27.1442	F	1	biliary/pancreas	1	0	0
1528	1.77377	4.34605	58.3964	174.348	45.3557	14.9211	M	2	biliary/pancreas	0	0	0
1529	0.139965	5.22575	76.0083	178.638	58.9941	18.4868	M	2	biliary/pancreas	0	0	0
1530	-0.367172	6.17183	79.7358	154.819	68.3843	28.5302	M	1	colorectal	0	0	0
1531	0.646273	5.69277	45.5085	161.797	69.5275	26.5593	F	1	minor resection	0	0	0
1532	-0.888825	2.93492	59.3185	158.638	40.3256	16.0239	M	1	vascular	0	0	0
1533	0.792827	5.02973	67.3556	158.893	69.8834	27.68	M	2	colorectal	1	0	0
1534	0.414328	5.48831	79.3774	172.718	58.907	19.7465	M	2	breast	0	1	0
1535	0.158307	5.53481	67.9872	151.217	59.616	26.0714	M	1	hepatic	1	0	0
1536	-0.749141	3.26898	61.8831	166.525	34.5125	12.4456	M	1	breast	0	1	0
1537	0.945934	3.78455	67.2456	168.779	78.95	27.7151	M	3	biliary/pancreas	0	0	0
1538	0.104709	5.65085	67.3487	161.286	63.7834	24.5195	M	2	minor resection	0	0	0
1539	-0.407613	3.66621	44.486	170.198	44.1076	15.2268	M	2	thyroid	0	0	0
1540	-1.7763	4.18834	60.4824	163.781	66.0686	24.6302	M	3	thyroid	1	0	0
1541	0.510878	6.30774	78.561	172.987	65.7147	21.9602	F	2	biliary/pancreas	1	0	0
1542	1.95789	4.47299	54.7698	149.407	75.8283	33.9696	F	2	breast	0	0	0
1543	1.86865	3.70575	59.578	159.508	58.18	22.8671	M	2	major resection	0	0	0
1544	0.165495	3.53529	54.2678	161.892	61.8852	23.6122	M	2	colorectal	0	0	0
1545	0.0488215	4.90297	24.6973	139.508	54.3431	27.9221	M	2	others	0	0	0
1546	0.909895	3.02054	58.0239	153.162	68.6342	29.2575	M	2	major resection	0	0	0
1547	-0.269702	4.24751	62.0384	155.507	52.7228	21.8022	M	2	biliary/pancreas	0	0	0
1548	0.775641	4.90355	50.4136	170.672	51.4615	17.6668	M	1	colorectal	1	0	0
1549	1.14893	5.99504	41.2464	156.425	60.9661	24.9157	M	2	transplantation	0	0	0
1550	1.51945	5.28133	45.1585	155.468	47.6275	19.705	F	2	major resection	1	0	0
1551	0.452476	3.72011	68.6395	169.547	80.2003	27.8995	M	1	stomach	0	0	0
1552	0.369246	5.85861	85.8898	148.583	83.9453	38.024	F	2	colorectal	0	0	0
1553	-0.172898	4.18855	77.4656	144.681	56.5225	27.0023	F	3	others	0	0	0
1554	-0.131812	3.13066	38.5381	159.397	45.7762	18.0168	F	1	breast	1	0	0
1555	0.350911	4.33259	69.9307	150.048	65.6239	29.1475	F	2	others	0	0	0
1556	0.828362	6.15213	48.2627	150.375	56.1941	24.8506	M	1	stomach	1	0	0
1557	1.26752	4.71372	49.4176	167.446	75.277	26.848	M	2	biliary/pancreas	0	0	0
1558	-0.112756	4.54115	51.1348	170.05	52.6806	18.2178	M	2	breast	1	0	0
1559	1.73312	6.37705	67.8098	169.301	68.0187	23.7308	M	2	major resection	1	0	0
1560	0.315017	2.90957	71.4243	172.054	63.06	21.3021	M	1	others	0	1	0
1561	0.515821	3.07427	56.3305	173.194	53.9578	17.9883	F	3	others	0	1	0
1562	-0.0677582	2.70109	56.5726	144.187	64.5119	31.0304	M	1	others	0	0	0
1563	-1.41609	4.94809	64.3578	166.387	71.8659	25.9587	M	2	others	1	0	0
1564	1.24377	4.71514	65.8387	157.951	62.7473	25.1507	F	2	major resection	0	0	0
1565	1.12542	6.27029	74.5218	156.076	62.8675	25.8079	M	2	minor resection	0	0	0
1566	0.306813	4.80213	39.3943	167.334	51.6943	18.4618	M	2	biliary/pancreas	1	0	0
1567	0.586861	4.0703	58.0159	147.616	74.926	34.3849	M	2	breast	0	0	0
1568	0.947815	4.52903	42.4829	147.436	73.7781	33.9405	F	1	major resection	0	1	0
1569	-0.723287	4.66001	57.0027	167.964	57.0182	20.2107	F	2	others	0	0	0
1570	0.107642	2.63791	54.5011	166.709	60.3154	21.7026	F	1	stomach	0	1	0
1571	1.17159	7.58967	57.0626	163.687	78.036	29.125	M	1	others	0	0	0
1572	-0.475449	5.11445	46.3129	154.936	48.6905	20.2834	F	2	major resection	0	0	0
1573	0.769021	4.76431	36.4975	168.913	68.7072	24.0811	M	2	colorectal	0	1	0
1574	-0.557692	5.22214	27.8298	168.366	55.3129	19.5127	F	1	hepatic	1	0	0
1575	0.90801	5.32863	55.8573	163.244	82.2269	30.8559	F	2	biliary/pancreas	0	0	0
1576	0.504344	4.36817	51.577	152.376	62.4778	26.9088	F	2	minor resection	0	0	0
1577	-0.765566	3.8137	48.0803	158.849	76.264	30.2237	M	2	biliary/pancreas	1	0	0
1578	1.46945	5.20438	76.6107	169.722	52.978	18.3916	M	2	breast	0	1	0
1579	-0.0576116	4.96285	45.4607	173.934	47.3664	15.6567	M	3	minor resection	0	1	0
1580	-0.118443	3.61182	77.9567	159.699	59.0488	23.1529	F	2	biliary/pancreas	0	0	0
1581	0.694258	6.13051	80.912	160.361	64.7726	25.1881	M	2	minor resection	0	0	0
1582	1.4565	4.85849	29.8789	161.118	55.8644	21.5202	F	1	others	0	0	0
1583	-0.283721	5.3517	59.0488	164.876	70.4812	25.9273	F	2	stomach	0	0	0
1584	0.582591	6.09987	52.0239	157.508	59.3288	23.9144	M	2	biliary/pancreas	1	0	0
1585	0.877768	4.55173	18	137.597	37.773	19.951	F	2	biliary/pancreas	0	0	0
1586	1.09026	4.88516	37.1063	172.777	68.1143	22.8173	M	3	stomach	1	0	0
1587	0.674859	5.44233	68.793	177.959	51.5819	16.2877	M	1	colorectal	0	0	0
1588	0.23791	3.70791	86.5561	157.238	57.5821	23.29	M	2	thyroid	1	0	0
1589	-0.132383	4.58808	70.6166	153.328	79.636	33.8739	M	1	breast	1	0	0
1590	0.60226	4.66887	62.3502	161.33	82.1662	31.5692	F	2	minor resection	0	0	0
1591	-0.329	3.44665	57.4255	160.896	55.1185	21.2915	M	2	biliary/pancreas	0	0	0
1592	-1.81577	7.14593	81.7517	171.079	68.4019	23.3708	F	2	colorectal	0	1	0
1593	0.883994	2.93676	88.3983	162.98	55.3859	20.8511	M	2	thyroid	0	0	0
1594	1.25976	3.06014	49.3522	155.687	58.4428	24.1116	F	2	minor resection	0	0	0
1595	-1.3668	6.01208	29.1782	151.161	54.7697	23.9696	F	1	others	0	0	0
1596	-0.278823	5.33299	27.7763	169.961	41.886	14.5	M	2	colorectal	0	0	0
1597	1.0308	3.36766	76.6012	167.671	62.8418	22.353	F	2	transplantation	0	0	0
1598	2.18723	5.21324	57.0582	171.639	65.0661	22.0862	F	2	minor resection	0	1	0
1599	0.549718	6.18567	60.346	154.176	54.0184	22.7253	F	2	biliary/pancreas	0	1	0
1600	-0.0523144	4.4928	32.1667	178.335	74.2762	23.3547	F	1	biliary/pancreas	0	0	0
1601	0.385951	7.46367	46.9775	147.5	56.7242	26.0725	F	2	biliary/pancreas	1	0	0
1602	1.6384	2.57881	53.5117	168.618	54.4076	19.136	F	3	biliary/pancreas	0	0	0
1603	0.0136448	5.31102	60.6971	146.072	67.8113	31.7809	M	1	transplantation	0	0	0
1604	-0.10955	5.84518	52.0397	155.707	43.9784	18.1394	M	2	colorectal	1	0	0
1605	0.144874	5.53422	42.9211	175.947	72.1901	23.3191	F	2	colorectal	0	0	0
1606	-0.233476	4.29608	46.5295	169.666	57.1148	19.8407	M	3	hepatic	1	0	0
1607	0.631627	4.1988	74.98	157.808	73.1416	29.3701	M	2	colorectal	0	0	0
1608	1.83924	5.02888	61.2245	158.044	76.5837	30.6606	M	2	colorectal	0	1	0
1609	0.792756	5.4488	66.4692	163.376	69.1203	25.8957	M	2	biliary/pancreas	1	0	0
1610	0.330108	5.20779	44.8977	166.936	52.3947	18.8013	M	1	biliary/pancreas	0	0	0
1611	0.298384	5.70227	18	173.284	47.3399	15.7657	F	2	minor resection	0	0	0
1612	-0.723805	3.37568	50.2622	158.583	45.2294	17.9849	F	2	colorectal	0	0	0
1613	1.24302	4.26962	45.3588	148.636	74.4503	33.6992	M	2	transplantation	0	0	0
1614	0.470419	3.46478	62.7125	163.861	60.1944	22.4184	F	1	major resection	0	0	0
1615	0.387894	4.09069	89	158.572	54.8452	21.8114	M	2	major resection	0	0	0
1616	2.767	5.6742	67.6542	151.314	60.2257	26.3041	M	1	transplantation	0	0	0
1617	0.773197	4.64902	89	165.072	74.1936	27.2281	F	2	major resection	1	0	0
1618	-0.07144	7.47275	65.8498	160.676	70.7165	27.3919	F	3	major resection	1	0	0
1619	0.190208	4.74555	48.7377	165.148	66.7977	24.4913	M	1	colorectal	0	0	0
1620	1.45635	4.59445	62.6968	154.811	69.0942	28.8297	M	1	others	1	0	0
1621	0.624069	4.64699	83.1504	166.7	63.8222	22.9669	M	6	colorectal	0	0	0
1622	-0.623375	3.80628	83.8488	151.172	65.2267	28.5417	F	2	minor resection	0	0	0
1623	1.27206	4.46164	49.5165	155.385	64.2928	26.6284	M	3	hepatic	1	0	0
1624	-0.00418784	5.8014	61.3445	160.419	61.7463	23.9938	M	1	major resection	0	0	0
1625	2.03913	4.65579	37.3258	177.504	70.4244	22.3516	F	2	stomach	0	0	0
1626	1.40136	3.63039	69.503	169.266	65.9082	23.0039	F	2	hepatic	1	0	0
1627	0.173353	3.48165	79.9057	171.782	51.6029	17.4871	F	1	colorectal	1	0	0
1628	1.56294	4.01827	58.2982	174.708	67.8386	22.2254	F	1	minor resection	0	0	0
1629	0.587556	4.61047	48.2024	188.6	64.5948	18.1599	M	2	transplantation	0	0	1
1630	1.21863	5.87575	62.8712	162.868	68.7893	25.9328	F	1	others	0	0	0
1631	0.922725	3.01225	63.6896	174.737	60.5467	19.83	M	3	colorectal	0	0	0
1632	-0.147471	4.1656	58.8884	171.227	71.0966	24.2497	F	2	vascular	0	0	0
1633	0.0155859	4.69007	60.2813	171.084	61.0397	20.8542	M	2	colorectal	1	0	0
1634	1.36109	2.45491	55.2486	177.783	70.0846	22.174	F	2	vascular	0	0	0
1635	0.263841	3.58503	71.9483	158.901	56.4894	22.3726	M	2	breast	1	0	1
1636	0.208467	3.75873	68.2404	158.217	57.2866	22.8847	M	2	vascular	0	0	0
1637	-0.234919	3.62755	43.6952	165.263	68.6814	25.1473	M	1	biliary/pancreas	0	1	0
1638	0.873574	4.74384	43.3028	160.937	57.9256	22.3644	F	2	others	0	0	0
1639	2.19127	4.34557	54.0986	165.252	87.1532	31.9148	M	3	others	0	0	0
1640	-0.325296	3.89953	68.2491	175.962	68.2713	22.0496	M	1	others	0	0	0
1641	0.552472	5.0106	59.8437	158.394	62.0341	24.7259	M	2	stomach	0	0	0
1642	1.66843	6.47407	48.5484	159.887	71.1906	27.848	M	2	major resection	0	0	0
1643	0.468968	6.37936	61.4634	164.01	56.2105	20.8965	M	2	biliary/pancreas	0	0	0
1644	0.896707	2.35427	53.0073	160.545	72.3783	28.0813	M	2	colorectal	0	0	0
1645	-0.321164	5.17909	70.2998	146.034	72.0583	33.789	M	2	others	0	0	0
1646	0.877359	4.32583	62.4847	157.516	76.1852	30.7058	F	1	others	1	1	0
1647	0.382536	4.70233	53.2291	168.427	56.6698	19.9769	F	2	breast	0	0	0
1648	1.32553	4.07694	61.0352	174.884	47.6636	15.5842	F	2	colorectal	1	0	0
1649	1.48766	4.65988	76.5036	152.571	54.7192	23.5069	F	1	major resection	0	0	0
1650	2.61501	4.69809	49.598	152.531	58.5032	25.1457	M	2	others	0	0	0
1651	0.999025	3.87278	63.4783	162.77	80.9499	30.5539	F	2	stomach	0	0	0
1652	0.79494	3.5141	56.7241	144.643	87.0291	41.5976	M	1	biliary/pancreas	0	0	0
1653	0.689285	4.01997	63.8256	158.68	65.7168	26.0996	F	2	transplantation	1	0	0
1654	0.249054	4.79171	48.3854	147.566	61.8552	28.4055	F	2	transplantation	0	0	0
1655	0.805141	5.20387	59.3051	174.295	57.7168	18.9991	M	3	biliary/pancreas	0	0	0
1656	0.295497	5.49128	73.5453	155.888	71.2458	29.3181	M	2	major resection	0	0	1
1657	0.668443	3.96857	44.3533	176.738	86.9551	27.8379	F	2	minor resection	1	0	0
1658	1.59235	4.84774	38.7514	172.095	82.3164	27.7939	M	1	minor resection	1	0	0
1659	-0.27626	5.61463	39.2932	156.947	74.8542	30.3888	F	1	minor resection	1	0	0
1660	1.44946	5.84412	41.0176	153.283	74.6852	31.787	F	3	major resection	0	0	0
1661	1.59196	4.46052	66.2288	160.844	71.3335	27.573	M	3	colorectal	0	0	0
1662	0.438073	4.27735	37.6599	161.609	61.2023	23.4334	M	1	biliary/pancreas	0	1	0
1663	-1.17297	4.74297	53.4772	165.49	53.2634	19.4486	M	2	colorectal	0	0	0
1664	0.0443111	3.22783	66.5567	155.826	61.5073	25.3308	M	2	others	0	0	0
1665	1.57578	4.30822	63.6782	168.935	66.6115	23.3405	M	2	colorectal	1	0	0
1666	0.514614	5.36838	52.2258	164.794	45.004	16.5718	M	2	stomach	0	0	0
1667	-0.270439	5.2524	60.4556	159.58	59.9853	23.5553	M	2	colorectal	0	0	0
1668	0.127161	4.2216	59.2596	156.381	52.2339	21.3592	M	1	hepatic	0	0	1
1669	1.20886	4.77302	54.5287	160.919	73.4244	28.3549	M	2	thyroid	0	0	1
1670	0.972574	3.59515	54.7201	155.478	55.4155	22.9241	F	2	colorectal	0	0	0
1671	0.340899	5.32195	89	163.013	65.5274	24.6592	F	2	breast	0	0	0
1672	0.238073	4.43906	69.2837	163.245	53.6842	20.1448	M	2	vascular	0	0	1
1673	0.218026	4.21517	89	164.763	80.1493	29.5244	M	3	major resection	0	1	0
1674	-0.208618	4.11825	50.6354	177.714	42.1577	13.3486	M	2	breast	1	0	0
1675	1.83176	4.45593	56.517	161.37	67.2277	25.8169	M	1	breast	0	1	0
1676	0.273854	4.0209	38.7126	171.158	47.0355	16.0559	M	2	thyroid	0	0	0
1677	1.5116	5.2707	46.1726	164.486	55.8805	20.6538	M	2	minor resection	0	1	0
1678	1.75614	4.08033	84.8817	160.459	64.1219	24.9044	M	1	biliary/pancreas	0	0	0
1679	1.33564	6.32705	50.2774	161.484	64.6882	24.8064	F	2	thyroid	0	0	0
1680	0.185977	6.18269	85.1297	162.004	64.3877	24.5332	F	3	hepatic	0	0	0
1681	0.857599	3.51956	39.9798	164.918	63.4948	23.3454	F	2	vascular	0	0	0
1682	0.513547	4.60577	42.6907	154.252	54.3542	22.8439	M	2	colorectal	0	0	0
1683	-0.193576	3.79176	52.8586	149.896	59.8574	26.6401	F	2	major resection	0	0	0
1684	0.793785	4.15789	56.8199	168.142	62.1114	21.9694	F	2	breast	0	1	0
1685	-0.414948	6.78974	70.908	170.241	63.9972	22.0817	F	2	hepatic	0	0	0
1686	1.48789	4.17944	64.1652	168.928	60.9905	21.3726	F	2	breast	0	0	0
1687	0.159448	4.93406	51.7867	163.844	70.1504	26.1318	F	1	colorectal	0	0	0
1688	0.694732	5.13869	55.8268	169.114	62.8226	21.9662	F	1	colorectal	0	0	0
1689	0.760763	3.39629	53.1751	168.651	64.0659	22.5241	M	2	colorectal	1	1	0
1690	0.32484	3.56074	44.6724	169.29	57.3396	20.0075	M	2	vascular	0	0	0
1691	1.0047	3.16419	45.0534	155.111	49.625	20.626	F	2	biliary/pancreas	0	0	0
1692	0.151177	3.52585	72.4041	153.067	63.5211	27.1114	F	1	major resection	0	0	0
1693	1.23352	1.30647	31.6311	159.165	75.6544	29.8633	F	2	minor resection	0	0	0
1694	-0.549168	5.14238	80.8194	162.36	66.8594	25.3631	M	2	others	0	1	0
1695	0.634609	6.84824	52.8334	160.428	52.3311	20.333	M	2	stomach	1	0	0
1696	2.0919	4.69404	46.7017	146.355	71.1312	33.208	M	2	stomach	0	0	0
1697	-0.271266	2.92662	68.2908	177.33	57.8871	18.4084	F	1	transplantation	1	0	0
1698	-0.011907	3.80066	78.933	160.151	69.9784	27.2838	M	1	stomach	0	0	0
1699	0.946182	4.00847	73.6853	163.997	57.4992	21.3792	F	2	stomach	0	0	0
1700	0.677384	3.37713	64.8944	173.223	65.8164	21.9342	F	2	major resection	0	0	0
1701	0.814907	5.49901	73.2461	142.324	55.7749	27.5347	M	2	others	1	0	0
1702	0.926306	5.44259	33.2253	158.105	56.068	22.4296	F	2	major resection	0	0	0
1703	1.04332	3.22134	50.2803	159.178	43.7068	17.2498	F	1	colorectal	0	0	0
1704	1.4252	5.34634	44.7221	159.615	67.6451	26.5515	M	2	colorectal	1	0	0
1705	0.862494	6.2523	75.2129	161.017	66.0106	25.4608	M	2	colorectal	0	0	1
1706	0.339029	6.67689	52.2555	174.967	66.6588	21.7744	F	2	colorectal	0	0	1
1707	1.07375	7.76469	69.799	168.307	64.9183	22.9172	M	2	major resection	0	0	0
1708	2.06051	3.50775	65.3799	170.757	52.9674	18.1657	F	1	colorectal	0	0	0
1709	0.426362	7.71837	45.4197	162.916	72.8722	27.456	F	1	major resection	0	0	0
1710	-0.250522	4.12675	49.3506	150.464	73.1818	32.3249	M	2	transplantation	1	0	0
1711	1.42309	3.85751	76.2005	144.608	52.6681	25.1862	M	2	colorectal	0	0	0
1712	0.436214	4.89659	46.6592	149.345	67.876	30.4324	M	2	colorectal	0	0	0
1713	-1.21383	3.86927	59.5126	165.607	71.8251	26.1891	M	2	colorectal	0	0	0
1714	1.21433	4.97792	46.5584	162.783	56.3324	21.2587	F	1	thyroid	0	0	0
1715	0.102596	3.03531	53.248	160.701	58.3373	22.5896	F	2	transplantation	1	0	0
1716	0.460211	4.25721	57.071	159.337	67.8989	26.7441	M	2	thyroid	0	0	0
1717	0.799912	5.97971	46.5538	179.827	44.351	13.715	F	2	colorectal	1	0	0
1718	0.686162	4.46252	44.0187	155.426	49.2095	20.3704	M	2	colorectal	1	0	0
1719	1.1034	4.687	61.8168	170.497	50.3468	17.3197	F	1	vascular	0	0	0
1720	0.182869	5.06404	45.6705	162.526	41.057	15.5432	M	3	colorectal	0	0	0
1721	0.945537	5.84985	46.1571	161.985	74.2433	28.2947	M	2	breast	1	0	0
1722	0.324324	2.6566	44.3241	172.638	38.8477	13.0344	F	2	colorectal	0	0	0
1723	1.127	5.18751	56.6178	175.099	65.6989	21.4284	F	3	vascular	0	0	0
1724	1.02776	4.224	71.2023	160.448	71.096	27.617	M	2	hepatic	0	0	0
1725	-0.219093	4.7153	79.2372	169.39	58.3654	20.3415	M	1	transplantation	0	0	0
1726	1.40613	5.72474	47.3668	165.642	54.0487	19.6989	M	2	biliary/pancreas	0	0	0
1727	0.102085	3.17757	88.4278	162.574	64.4289	24.3769	M	2	stomach	0	0	0
1728	1.18268	3.38271	43.3868	164.268	61.7681	22.8906	M	2	biliary/pancreas	1	0	0
1729	0.828299	2.33996	73.1987	156.588	73.3054	29.8965	M	2	colorectal	0	0	0
1730	2.0109	3.90645	47.4271	159.875	31.4717	12.3128	F	2	minor resection	1	1	0
1731	0.353333	6.03039	45.2967	157.512	51.1653	20.6229	F	1	hepatic	0	0	0
1732	0.252149	4.39074	47.0979	170.269	68.2152	23.5294	M	2	others	0	0	0
1733	0.517387	3.01266	56.9813	161.691	62.3281	23.8405	F	1	vascular	1	0	0
1734	0.289243	3.97818	66.0097	151.339	70.4089	30.7415	M	2	biliary/pancreas	1	0	0
1735	1.17615	2.84572	67.293	156.283	64.7649	26.5166	M	2	breast	0	0	0
1736	-0.766514	3.25554	44.2537	134.971	60.1951	33.0432	F	2	others	0	0	1
1737	-0.314161	4.96637	43.6016	158.253	58.2652	23.265	M	2	thyroid	0	0	0
1738	-0.325514	3.20052	44.6441	162.834	88.527	33.3876	M	1	stomach	0	0	0
1739	1.29705	5.78428	56.1403	161.338	79.4265	30.5135	M	3	major resection	0	0	0
1740	1.90833	4.44663	54.7298	179.555	67.4542	20.9225	M	2	others	0	0	0
1741	0.449023	4.62372	44.1653	167.459	62.6507	22.3414	M	2	colorectal	0	0	0
1742	0.397267	4.21244	61.5789	167.076	67.9452	24.3405	F	3	biliary/pancreas	0	0	0
1743	0.589322	5.40032	89	148.365	71.2705	32.3779	M	2	minor resection	0	0	0
1744	1.46715	5.41197	50.5247	159.371	66.571	26.2099	M	1	stomach	1	1	0
1745	-0.212592	4.90561	51.5412	158.321	53.0926	21.1816	M	2	hepatic	0	0	0
1746	0.724649	5.16521	65.7197	155.743	82.301	33.9301	F	2	minor resection	1	0	0
1747	1.31706	4.28734	49.7523	155.625	64.5828	26.6662	M	1	hepatic	1	1	0
1748	0.93588	5.13969	67.2801	146.946	84.9434	39.3384	M	1	major resection	0	0	0
1749	0.685424	4.1452	47.4721	151.527	63.9026	27.8314	F	2	thyroid	1	0	0
1750	1.33784	4.52952	83.8853	170.034	58.9176	20.3785	M	2	major resection	0	0	0
1751	-1.6404	4.21665	62.652	161.28	77.6895	29.8678	M	2	biliary/pancreas	1	0	0
1752	1.07801	4.01034	48.8786	158.151	65.2161	26.0742	F	1	stomach	0	0	0
1753	0.00712315	3.7483	49.3258	162.463	63.2838	23.9762	M	3	minor resection	0	0	0
1754	-0.938829	5.05549	50.395	172.559	47.9212	16.0936	M	2	others	0	0	0
1755	0.944007	6.00798	77.3274	162.546	69.3514	26.2483	M	2	thyroid	1	0	0
1756	1.63742	5.85035	39.6173	167.162	56.0651	20.0641	M	1	colorectal	1	0	0
1757	0.422491	3.10708	48.1945	155.222	56.5893	23.4869	F	2	major resection	0	0	0
1758	1.29911	5.9838	49.7117	157.185	56.0969	22.7048	M	2	minor resection	0	0	0
1759	1.82927	4.16748	57.506	165.557	66.8038	24.3728	M	2	colorectal	0	0	0
1760	1.59019	5.20583	53.8596	178.802	44.0625	13.7824	F	2	stomach	0	0	0
1761	1.85153	3.50298	36.4412	174.818	59.3185	19.4098	M	2	others	1	0	0
1762	1.12967	4.68744	52.0221	167.527	73.0379	26.0243	M	1	others	0	0	0
1763	0.593649	4.88151	56.3088	163.814	47.3994	17.6634	F	2	stomach	1	0	0
1764	-0.754981	2.8494	48.7633	174.57	63.7382	20.915	F	2	colorectal	1	0	0
1765	0.335166	5.21434	67.5344	169.351	54.4745	18.9942	F	2	others	1	0	0
1766	-0.14497	6.04791	70.8555	142.766	57.0973	28.0133	M	1	stomach	0	0	0
1767	2.27844	4.32965	56.611	153.438	80.811	34.3247	F	1	stomach	0	0	0
1768	0.391588	6.06399	61.0212	165.421	42.7367	15.6178	M	2	major resection	0	0	0
1769	0.632057	4.31265	26.8788	147.128	70.5655	32.5989	M	2	major resection	0	0	0
1770	0.976394	5.48703	51.7183	154.784	56.2422	23.4754	M	1	biliary/pancreas	1	0	0
1771	0.568056	2.02002	72.0748	156.486	55.6694	22.7334	F	1	stomach	0	0	0
1772	1.89582	7.26022	51.685	160.305	48.944	19.0461	F	2	major resection	0	0	0
1773	0.0323899	6.21687	47.2049	160.036	70.4304	27.4996	F	1	minor resection	0	0	0
1774	0.689464	4.20537	89	160.021	59.5424	23.2526	F	3	biliary/pancreas	1	0	0
1775	-0.0639464	2.29854	83.6991	169.614	58.0881	20.1912	M	2	minor resection	0	0	0
1776	-0.528298	4.85247	64.4051	160.227	63.0121	24.5444	M	2	biliary/pancreas	0	1	0
1777	0.0411377	2.89536	73.9891	159.199	59.7856	23.5893	M	1	transplantation	0	0	0
1778	0.503222	5.02968	25.9525	150.896	38.7031	16.9976	M	3	thyroid	0	0	0
1779	0.187841	4.99207	46.4869	171.328	56.0937	19.1099	M	1	breast	0	0	0
1780	-0.0237065	3.46321	51.0209	156.73	72.0607	29.3356	F	1	minor resection	0	1	0
1781	-0.597679	5.79369	54.3611	153.153	44.3938	18.9266	F	1	minor resection	1	0	0
1782	0.466183	5.4373	50.7356	164.344	49.1931	18.2136	M	1	stomach	1	0	0
1783	-0.676795	5.62968	21.3258	155.908	56.8312	23.3803	F	2	stomach	1	0	0
1784	1.14408	4.53701	63.2409	157.983	53.3893	21.3912	F	2	vascular	0	0	0
1785	0.599282	2.92746	65.4912	164.735	61.4258	22.635	M	1	colorectal	0	0	0
1786	-0.638871	5.632	80.5987	159.7	49.1569	19.2742	M	2	biliary/pancreas	0	0	0
1787	0.284396	4.22148	46.4761	182.408	57.2797	17.2152	M	2	minor resection	1	1	0
1788	-0.0717338	2.95655	45.3076	161.866	61.1942	23.3561	M	3	stomach	0	0	0
1789	0.789616	6.0548	19.4705	167.828	69.2215	24.576	M	1	colorectal	1	0	0
1790	1.61072	6.89933	53.539	145.796	76.0845	35.7936	F	1	colorectal	1	0	0
1791	-0.974639	4.48039	70.5943	155.102	58.7345	24.4152	M	1	stomach	0	0	0
1792	0.625481	6.96681	48.9964	153.154	83.4937	35.5957	F	2	stomach	0	0	0
1793	0.404253	4.63019	88.3298	154.295	59.6288	25.0469	M	2	colorectal	0	0	0
1794	1.07276	4.09708	54.0669	166.087	71.294	25.8453	M	2	thyroid	0	0	0
1795	0.70441	3.81458	59.8285	171.424	83.9941	28.5828	F	1	breast	0	0	0
1796	-0.0715833	6.3769	38.2703	165.477	63.3516	23.1358	M	2	biliary/pancreas	0	0	0
1797	0.276481	3.64544	61.8304	160.559	45.9267	17.8154	F	2	colorectal	1	0	0
1798	-0.107005	5.35785	29.4732	157.08	62.794	25.4495	M	2	thyroid	0	0	0
1799	1.39811	3.89514	67.6332	172.096	54.7021	18.4698	F	1	others	0	0	0
1800	0.550135	4.00685	68.0719	180.339	58.5861	18.0141	M	2	colorectal	0	1	0
1801	2.06156	5.69118	77.1352	163.673	84.61	31.5842	M	2	breast	1	0	0
1802	0.484229	4.09756	43.1689	170.596	47.6632	16.3774	F	2	others	0	0	0
1803	-0.036559	4.06958	60.0222	165.466	65.2078	23.8168	F	3	minor resection	0	0	0
1804	-0.684026	5.80707	65.779	169.013	51.6374	18.0768	M	2	vascular	0	0	0
1805	-0.916724	6.33206	64.044	152.486	58.2034	25.0317	F	1	stomach	0	0	0
1806	-0.740645	5.2555	45.377	158.308	70.3261	28.0614	F	1	biliary/pancreas	0	0	0
1807	0.74777	3.78711	23.5821	165.914	65.4116	23.7623	M	3	others	0	0	0
1808	0.942015	3.95001	62.6832	172.947	59.1551	19.7772	M	2	colorectal	0	0	0
1809	-0.738277	4.6173	55.5529	155.468	54.2626	22.4503	M	2	vascular	0	0	0
1810	1.25261	4.88965	49.6402	145.007	65.3876	31.0968	M	2	biliary/pancreas	0	0	0
1811	0.144619	3.41071	68.6361	158.221	81.4161	32.5224	M	1	colorectal	1	0	0
1812	0.651022	5.34403	57.0887	171.205	51.3652	17.5241	F	2	major resection	0	0	0
1813	1.82923	4.62363	38.8972	148.876	83.7655	37.7935	F	1	biliary/pancreas	0	0	0
1814	1.25406	2.58825	30.1566	152.379	75.5628	32.543	M	2	colorectal	0	0	0
1815	0.317101	3.47731	41.6129	163.852	77.5192	28.8739	M	2	major resection	0	0	0
1816	-0.183519	3.95733	89	161.512	65.2995	25.0324	F	2	hepatic	0	0	0
1817	-1.19706	4.44467	68.0484	167.627	75.2361	26.7755	M	2	major resection	1	0	0
1818	-0.0451993	6.66189	60.4226	151.933	50.1273	21.7155	M	2	thyroid	0	0	0
1819	0.363251	4.79613	55.1366	159.713	54.0525	21.1903	F	2	major resection	0	0	0
1820	-0.260692	3.57693	54.1982	172.798	70.5676	23.6335	F	2	transplantation	0	1	0
1821	0.427469	4.77631	74.3929	152.242	65.1545	28.1111	F	1	breast	1	0	0
1822	0.594789	4.12914	50.7263	175.223	60.038	19.5543	F	2	colorectal	0	0	0
1823	0.352216	4.89398	65.9661	153.322	32.922	14.0048	F	2	others	1	0	0
1824	0.0103979	5.18304	52.7558	169.821	56.7312	19.6715	M	2	colorectal	0	0	0
1825	0.668598	5.89343	85.4277	159.3	48.2242	19.0036	M	2	colorectal	0	0	0
1826	0.88832	4.49956	68.3269	152.655	67.4315	28.9363	F	2	thyroid	0	0	0
1827	-0.343681	6.37903	75.5116	158.233	59.5451	23.7823	M	1	major resection	1	0	0
1828	1.66739	5.55307	49.387	167.201	54.5102	19.4985	M	2	colorectal	1	0	0
1829	0.453735	3.72759	72.836	162.451	92.188	34.9325	M	1	stomach	1	0	0
1830	0.548155	7.02414	53.2676	172.138	73.7047	24.8738	M	2	biliary/pancreas	0	0	0
1831	1.1024	4.8965	59.3009	174.869	73.9085	24.1696	M	2	minor resection	0	0	0
1832	0.720506	3.58331	81.0719	152.326	87.1121	37.5429	M	1	biliary/pancreas	0	0	0
1833	1.29932	6.39479	42.8433	151.696	70.9866	30.8481	M	2	breast	0	0	0
1834	0.763848	6.87489	60.6316	151.278	52.8672	23.1011	F	3	biliary/pancreas	1	0	1
1835	0.0406004	4.48968	63.983	154.77	51.5202	21.5083	F	2	transplantation	0	0	0
1836	0.823649	3.95788	65.1536	172.015	72.8607	24.6241	F	3	biliary/pancreas	1	0	0
1837	-0.386556	4.33222	51.2946	167.334	38.0274	13.5809	M	3	major resection	0	0	0
1838	0.620282	5.33465	87.5135	157.818	60.8511	24.4317	M	2	colorectal	0	0	0
1839	0.506283	5.97098	39.2436	162.414	36.74	13.928	M	2	colorectal	1	0	0
1840	0.365674	5.17165	78.557	174.598	62.8855	20.6286	F	2	major resection	1	0	0
1841	0.429656	4.64195	75.0763	178.934	71.5842	22.3579	F	2	hepatic	0	0	0
1842	-0.980007	6.21975	84.8671	164.743	64.9653	23.9369	M	3	others	0	0	0
1843	0.0918252	4.17349	35.0565	139.619	72.5521	37.2187	F	2	transplantation	0	0	0
1844	0.607647	5.69194	45.3266	165.069	84.3779	30.9669	F	1	colorectal	0	0	1
1845	0.661525	4.20149	79.029	170.556	60.0937	20.6582	M	1	biliary/pancreas	0	0	0
1846	-0.293251	5.01406	30.9334	164.444	94.0855	34.7927	F	2	thyroid	1	0	0
1847	1.55063	4.39867	34.7962	168.764	64.1965	22.5399	F	2	vascular	1	0	0
1848	-0.163405	4.46389	50.7589	165.584	72.6795	26.508	M	1	hepatic	0	1	0
1849	1.31244	4.10055	60.4709	151.882	54.7088	23.7161	M	2	major resection	1	0	0
1850	0.876464	6.04669	80.4606	154.881	80.3983	33.5157	F	2	breast	0	0	0
1851	0.0134332	3.69879	55.0851	159.746	73.7454	28.8987	F	2	major resection	0	1	0
1852	1.96035	3.69054	49.0468	171.681	78.6952	26.6995	M	1	colorectal	0	0	0
1853	-0.426684	6.92372	62.1754	155.917	62.3748	25.6579	F	1	vascular	0	0	0
1854	1.272	5.63197	64.434	166.434	47.2871	17.0709	M	1	breast	0	0	0
1855	1.33747	1.83182	64.0291	165.124	67.0499	24.591	M	2	colorectal	1	0	0
1856	-0.00617865	3.88826	55.1891	176.164	42.2007	13.5983	M	2	minor resection	0	0	0
1857	1.65254	2.47945	29.8192	162.151	57.8748	22.0115	F	2	colorectal	0	0	0
1858	0.331963	3.45272	44.6301	147.405	63.9479	29.4308	M	1	major resection	0	0	0
1859	0.76511	0.980478	78.0058	168.078	89.1279	31.5494	F	2	vascular	1	0	0
1860	0.742299	4.3722	60.4006	180.914	65.416	19.9866	F	1	major resection	0	0	0
1861	0.425016	3.23661	53.1257	168.642	63.3542	22.2763	F	1	transplantation	0	0	0
1862	1.18489	4.59469	73.693	155.73	61.021	25.1615	M	2	biliary/pancreas	0	1	0
1863	1.17096	2.69061	41.5965	153.197	46.2888	19.7232	F	1	biliary/pancreas	1	0	0
1864	-0.87282	4.62069	54.5129	154.307	62.7355	26.3477	F	2	transplantation	0	0	0
1865	1.58169	4.05814	59.6966	179.755	62.932	19.4765	M	1	breast	1	0	0
1866	-0.803644	6.22421	51.4289	159.692	50.5906	19.8382	M	1	others	0	0	0
1867	1.36317	6.12183	59.1685	156.806	48.0781	19.5534	F	2	hepatic	0	0	0
1868	1.43887	5.41444	55.0505	161.146	56.2003	21.642	M	1	colorectal	0	0	0
1869	-0.344137	4.15793	37.753	159.782	62.4949	24.4787	M	1	others	1	0	0
1870	0.202705	6.77048	60.3208	176.004	56.4769	18.2316	F	2	others	1	0	0
1871	-0.355987	2.77207	38.7664	153.777	49.643	20.9929	F	2	transplantation	1	0	0
1872	0.360203	2.94098	60.0943	172.673	65.0788	21.8268	M	2	colorectal	0	0	0
1873	0.28534	4.43233	77.3472	163.561	67.9537	25.4012	M	2	others	1	1	0
1874	1.15985	7.07406	53.7181	172.9	63.1441	21.1224	F	2	colorectal	1	0	0
1875	1.58649	4.29836	41.0059	176.133	55.2626	17.8135	F	2	others	0	0	1
1876	1.65513	4.31993	55.9171	163.24	68.5984	25.7431	F	2	breast	0	1	0
1877	0.0810169	2.89764	45.8528	159.798	59.5524	23.3215	F	2	major resection	0	0	0
1878	0.364786	5.5959	66.2172	163.08	48.0511	18.0677	F	1	breast	0	0	0
1879	-0.820484	5.60409	55.6173	161.694	73.6825	28.1822	F	2	colorectal	1	0	0
1880	-0.11492	5.41865	82.1386	148.247	65.8187	29.9487	M	2	others	0	0	0
1881	1.30874	3.81598	74.3328	175.874	60.373	19.5182	M	2	colorectal	0	0	0
1882	1.83193	3.72842	55.5446	164.626	43.6516	16.1066	F	2	others	0	0	0
1883	-0.459416	3.06577	67.946	152.498	53.1677	22.8623	M	1	major resection	1	0	0
1884	0.0566587	4.62178	52.1162	144.713	84.9968	40.5872	M	2	biliary/pancreas	1	0	0
1885	0.51177	3.30614	58.2148	142.474	44.3739	21.8603	M	1	colorectal	1	1	0
1886	0.75825	3.19652	52.5702	169.142	58.852	20.5711	F	2	thyroid	0	0	0
1887	-0.117921	4.04823	68.6719	157.182	61.5588	24.9164	F	1	vascular	0	0	0
1888	0.873945	3.97425	78.1873	158.594	65.4383	26.017	M	3	colorectal	0	0	0
1889	0.152033	3.91908	69.1315	166.712	44.5026	16.0122	F	2	biliary/pancreas	0	0	0
1890	0.52138	5.05408	70.8916	158.068	63.7532	25.5161	M	2	breast	0	0	0
1891	0.972213	4.61632	70.9072	167.214	42.3264	15.1378	F	2	stomach	1	0	0
1892	0.538164	4.20138	65.5997	163.33	62.8692	23.5671	F	1	others	1	1	0
1893	0.182146	4.7338	41.4656	161.786	54.2327	20.7195	F	1	colorectal	0	0	0
1894	0.444874	3.40657	82.0131	148.972	51.7739	23.3294	M	3	colorectal	0	0	0
1895	0.461956	4.64596	83.4898	155.454	71.3624	29.5303	M	2	stomach	0	0	0
1896	0.235511	4.69718	54.3911	167.697	59.0333	20.9917	M	2	hepatic	0	0	0
1897	0.324928	2.82856	52.4379	156.639	67.2032	27.3898	F	1	stomach	0	0	0
1898	1.81831	5.65213	66.4728	172.886	67.5846	22.6115	F	2	colorectal	0	0	0
1899	0.983979	3.53098	65.5934	182.708	76.3743	22.8788	F	1	others	0	1	0
1900	0.295434	4.62905	54.847	168.16	47.8303	16.9144	M	2	major resection	1	0	0
1901	1.09335	5.84279	39.8846	175.36	72.3322	23.5217	F	2	minor resection	0	0	0
1902	0.264609	5.57301	62.0942	168.714	61.9366	21.7593	M	2	minor resection	0	0	0
1903	1.47619	4.5658	65.6023	157.911	57.3918	23.0157	M	1	hepatic	0	0	0
1904	0.830192	4.11738	68.0918	164.233	48.5099	17.985	F	2	major resection	1	0	0
1905	0.446729	5.59769	62.7165	179.841	68.7337	21.2517	M	2	colorectal	0	0	0
1906	0.892964	5.28941	53.8596	158.003	51.1248	20.4786	M	2	vascular	0	0	0
1907	-0.729984	3.82825	71.9204	153.563	67.7111	28.7134	M	2	transplantation	1	0	0
1908	-0.372921	3.62877	58.6701	152.747	83.9518	35.982	M	1	major resection	0	1	0
1909	-0.426916	2.18524	51.0928	160.638	73.0344	28.3031	M	2	biliary/pancreas	1	0	0
1910	0.647926	4.70106	55.151	153.872	77.7735	32.8482	F	2	breast	0	0	0
1911	1.92594	4.43355	32.8045	176.92	53.4655	17.0813	M	2	stomach	0	0	0
1912	2.32697	5.8109	55.1283	164.372	70.5322	26.1053	M	1	transplantation	0	0	0
1913	1.04599	4.93273	67.5581	170.875	48.5679	16.6339	M	2	breast	0	0	0
1914	0.935679	6.03468	62.5807	159.939	59.0577	23.087	F	1	others	0	1	0
1915	-0.91505	3.73898	79.439	152.695	81.803	35.0848	F	2	minor resection	0	0	0
1916	0.0966903	5.81311	53.9758	151.239	54.7459	23.9346	F	2	colorectal	0	0	0
1917	-0.100378	3.92932	64.6869	154.694	74.5476	31.1521	F	1	hepatic	0	1	0
1918	0.0338385	5.40568	69.0472	165.501	73.4452	26.8139	M	1	others	1	0	0
1919	0.397812	2.8786	89	166.985	74.1259	26.5836	F	3	biliary/pancreas	1	0	0
1920	0.153439	4.7927	59.7967	167.702	47.1537	16.7663	M	2	breast	0	0	0
1921	-1.05836	2.2843	42.8232	149.696	67.7963	30.2544	M	1	biliary/pancreas	0	0	0
1922	1.13432	4.22513	69.835	162.506	59.9433	22.6986	F	3	transplantation	1	1	0
1923	-0.329485	5.0246	84.3651	153.678	74.2843	31.454	M	1	minor resection	0	0	0
1924	0.725354	3.93831	53.1253	165.966	42.6847	15.4965	M	2	major resection	1	0	0
1925	2.20056	3.34001	69.7373	166.634	65.9832	23.7633	F	2	others	1	0	0
1926	-0.206185	5.48311	75.2713	152.42	64.3544	27.7009	F	2	vascular	0	0	0
1927	-1.50135	4.41009	72.2496	170.843	38.8248	13.302	M	2	breast	0	0	0
1928	0.303053	3.97379	59.5225	182.643	51.5487	15.453	F	2	breast	0	0	0
1929	1.41817	4.57434	47.7586	169.696	40.6673	14.1222	F	2	colorectal	1	0	0
1930	2.10751	7.50644	56.5697	161.108	53.3808	20.566	F	2	transplantation	0	0	0
1931	-0.455558	5.83046	64.277	159.785	68.0729	26.6625	F	1	hepatic	1	0	0
1932	0.932346	5.84071	70.6958	160.71	63.9972	24.7784	F	2	stomach	1	0	0
1933	0.15889	5.01917	62.4974	155.962	63.6982	26.1873	F	2	colorectal	1	0	0
1934	0.447818	4.71513	52.3064	164.683	49.7712	18.352	F	2	major resection	0	0	0
1935	2.65905	1.81943	65.6586	152.71	74.6523	32.0116	F	2	biliary/pancreas	0	0	0
1936	-0.675388	3.75975	70.0086	146.243	61.5302	28.7697	F	2	hepatic	1	0	0
1937	0.737007	3.98395	63.1493	164.4	62.1352	22.9896	M	2	colorectal	1	0	0
1938	0.909025	2.40837	45.7926	162.693	72.5785	27.4203	F	2	minor resection	0	0	0
1939	1.40597	3.21912	55.1402	157.593	50.3287	20.2647	M	2	stomach	0	0	0
1940	0.611778	2.28865	71.2611	151.469	64.3794	28.0609	M	2	transplantation	1	0	0
1941	0.780673	4.48369	37.986	165.004	66.6244	24.4706	F	2	colorectal	0	0	0
1942	0.218115	5.45221	27.8478	153.987	55.4631	23.3905	M	1	others	0	1	0
1943	0.749378	5.77766	79.2594	161.314	69.261	26.6161	F	1	thyroid	0	0	0
1944	0.257073	4.99571	65.031	177.703	67.2425	21.2939	M	2	biliary/pancreas	0	0	0
1945	1.03274	3.43836	66.3917	168.115	60.5816	21.4351	F	1	minor resection	1	0	0
1946	0.235833	2.34377	42.3574	150.725	60.2249	26.5099	F	3	minor resection	0	0	0
1947	0.836189	2.54174	68.259	151.536	67.7772	29.5156	F	2	colorectal	1	0	0
1948	0.509473	3.09305	61.6595	163.817	70.8286	26.3932	M	2	biliary/pancreas	0	0	0
1949	1.43834	3.52259	35.1121	150.671	62.4715	27.5183	F	2	colorectal	1	0	0
1950	0.491679	4.34648	78.0631	145.279	74.6493	35.3687	M	2	minor resection	1	0	1
1951	-0.892518	3.38099	59.9954	167.093	69.3319	24.8324	M	2	breast	1	0	0
1952	1.54758	4.91004	52.0755	165.273	41.1475	15.064	M	2	colorectal	0	0	0
1953	-0.195209	4.26453	52.3338	166.389	45.5654	16.4584	F	1	others	0	0	0
1954	0.00737186	4.53892	28.9607	164.774	75.364	27.7578	M	2	colorectal	1	0	0
1955	0.0540883	5.81548	66.2005	161.948	58.9047	22.4595	F	2	biliary/pancreas	1	0	1
1956	1.63805	3.19334	61.4683	156.81	63.638	25.8803	M	1	colorectal	1	0	0
1957	-1.18408	5.00014	54.9593	166.953	74.8693	26.8606	M	2	vascular	1	0	1
1958	2.767	4.51121	75.9817	175.679	61.6732	19.9828	F	2	colorectal	0	0	0
1959	1.38207	4.15016	37.974	158.195	62.1762	24.8449	F	1	colorectal	0	0	0
1960	0.712484	5.52734	49.2105	153.723	51.741	21.8955	F	1	breast	0	1	0
1961	0.488865	5.52029	45.5953	152.739	66.0086	28.2944	M	1	colorectal	0	0	0
1962	0.762585	3.45747	53.7499	155.049	68.5024	28.4949	F	3	minor resection	0	0	0
1963	0.951982	4.32116	58.6932	164.254	55.091	20.4197	F	1	vascular	0	0	0
1964	1.05175	4.84477	63.8689	144.092	51.1272	24.6247	M	2	minor resection	0	0	0
1965	0.979706	4.2185	52.7766	166.29	91.9966	33.2688	F	1	colorectal	0	0	0
1966	0.605023	5.18807	45.2049	168.053	60.6769	21.4848	F	2	colorectal	0	0	0
1967	0.37434	4.84475	81.7994	147.032	53.8722	24.9196	F	2	biliary/pancreas	0	0	0
1968	0.411376	6.59779	89	154.081	69.8855	29.4366	M	2	biliary/pancreas	0	0	0
1969	0.376294	2.79778	59.7756	163.196	61.162	22.9648	F	2	stomach	1	0	0
1970	1.44455	4.38865	46.9262	161.275	49.2411	18.9319	F	2	major resection	1	0	0
1971	1.01022	3.50039	78.7936	166.983	67.3108	24.1402	M	2	biliary/pancreas	0	0	0
1972	-1.83107	5.20964	37.0761	161.295	51.9208	19.9572	F	2	colorectal	0	1	0
1973	1.06034	2.6996	52.9508	173.397	79.9046	26.5759	F	1	colorectal	0	0	0
1974	0.689568	4.91833	47.7922	159.745	67.4427	26.4289	F	2	stomach	0	0	0
1975	0.517958	3.81505	41.1765	154.048	58.5579	24.6759	F	1	hepatic	0	0	0
1976	0.220631	3.6974	53.7324	153.356	63.0065	26.7907	M	2	stomach	1	0	0
1977	1.43679	2.89246	45.3931	168.841	72.1511	25.3097	F	2	others	0	1	0
1978	1.29481	4.00146	57.9107	162.765	63.8889	24.1159	F	2	biliary/pancreas	0	0	0
1979	-0.0883936	5.75249	58.118	167.965	86.1895	30.5504	M	2	vascular	0	0	0
1980	0.86027	4.49854	48.8599	167.788	74.8299	26.58	F	2	breast	0	1	0
1981	-0.248212	5.23628	52.4406	145.123	67.3633	31.9853	F	2	colorectal	0	0	0
1982	-0.576213	6.40805	54.4344	152.696	50.9548	21.8539	M	2	stomach	1	0	0
1983	0.0291194	4.82504	69.2914	153.724	60.0551	25.4135	F	2	breast	1	0	0
1984	1.22636	3.89556	55.611	155.485	67.2627	27.8225	F	1	colorectal	0	0	0
1985	1.29931	5.055	69.5034	158.892	52.2693	20.7035	M	1	thyroid	1	0	0
1986	0.945521	3.91195	66.0931	171.111	76.6447	26.1775	F	1	others	0	0	0
1987	1.11598	3.957	65.8892	172.827	50.5267	16.9161	F	2	colorectal	0	0	0
1988	0.948007	2.80952	77.5429	159.989	54.4074	21.2559	M	2	others	0	0	0
1989	0.0172488	5.57367	41.7496	160.347	55.2704	21.4967	M	1	stomach	0	0	0
1990	0.880266	4.09082	50.9748	156.438	70.3144	28.7317	M	1	colorectal	1	0	0
1991	1.17653	4.73277	82.9029	163.278	52.4757	19.6836	M	2	minor resection	0	0	1
1992	1.13945	3.35636	54.0565	164.253	41.0149	15.2024	F	2	vascular	1	1	0
1993	1.48889	5.01962	18	169.452	74.279	25.8686	M	2	vascular	1	0	0
1994	1.10248	3.66601	54.8324	169.383	56.6286	19.7377	F	2	major resection	0	0	0
1995	0.815564	4.36687	59.6564	142.693	49.4399	24.2812	F	2	biliary/pancreas	1	0	0
1996	1.3934	5.51894	20.3681	161.197	53.0525	20.417	M	1	others	1	0	0
1997	0.511677	5.42056	76.7733	174.424	81.5207	26.795	F	2	colorectal	0	0	0
1998	-0.176027	4.50211	47.541	158.739	54.1792	21.5014	F	3	others	0	0	0
1999	0.401894	2.52901	62.4206	172.317	60.326	20.3166	F	1	colorectal	0	0	0
[truncated: 4,167 more rows]
